# Supplementary material for: Assessing Barriers to Effective Coverage of Health Services for Adolescents in Low- and Middle-Income Countries: A Scoping Review
Source: J Adolesc Health. 2021 Oct;69(4):541–8. doi: 10.1016/j.jadohealth.2020.12.135 (PMC8442758; doi:10.1016/j.jadohealth.2020.12.135)
Supplement: Supplementary File 2 [file mmc2.xlsx]

## Sheet: Studies Included in Review
Article Identifier	Title	Authors	Published Year	Journal	Volume	Issue	Pages	Accession Number	Doi	Study
101	Disclosure of Sexual Violence Among Girls and Young Women Aged 13 to 24 Years: Results From the Violence Against Children Surveys in Nigeria and Malawi	Nguyen, K. H.; Kress, H.; Atuchukwu, V.; Onotu, D.; Swaminathan, M.; Ogbanufe, O.; Msungama, W.; Sumner, S. A.	2018	J Interpers Violence			886261000000000	29448907	10.1177/0886260518757225	Nguyen 2018
102	Opportunities and limitations for using new media and mobile phones to expand access to sexual and reproductive health information and services for adolescent girls and young women in six Nigerian states	Akinfaderin-Agarau, F.; Chirtau, M.; Ekponimo, S.; Power, S.	2012	Afr J Reprod Health	16	2	219-30	22916554		Akinfaderin-Agarau 2012
103	HIV status disclosure to perinatally-infected adolescents in Zimbabwe: a qualitative study of adolescent and healthcare worker perspectives	Kidia, K. K.; Mupambireyi, Z.; Cluver, L.; Ndhlovu, C. E.; Borok, M.; Ferrand, R. A.	2014	PLoS One	9	1	e87322	24475271	10.1371/journal.pone.0087322	Kidia 2014
104	Contraception determinants in youths of Sierra Leone are largely behavioral	Labat, A.; Medina, M.; Elhassein, M.; Karim, A.; Jalloh, M. B.; Dramaix, M.; Zhang, W. H.; Alexander, S.; Dickson, K. E.	2018	Reprod Health	15	1	66	29673404	10.1186/s12978-018-0504-9	Labat 2018
105	Reviewing independent access to HIV testing, counselling and treatment for adolescents in HIV-specific laws in sub-Saharan Africa: Implications for the HIV response: Implications	Eba, P. M.; Lim, H.	2017	J Int AIDS Soc	20	1			10.7448/IAS.20.1.21456	Eba 2017
107	Unpacking the Barriers to Reproductive Health Services in Ghana: HIV/STI Testing, Abortion and Contraception	Thatte, N.; Bingenheimer, J. B.; Ndiaye, K.; Rimal, R. N.	2016	Afr J Reprod Health	20	2	53-61	29553164		Thatte 2016
108	Implementation and evaluation of a curriculum to teach reproductive health to adolescents in northern Madagas	Klinger, A.; Asgary, R.	2016	Int Health	8	3	179-186		10.1093/inthealth/ihv057	Klinger 2016
109	Lessons learned from HPV vaccine delivery in low-resource settings and opportunities for HIV prevention, treatment, and care among adolescents	Tsu, V. D.; Cernuschi, T.; LaMontagne, D. S.	2014	J Acquir Immune Defic Syndr	66 Suppl 2		S209-16	24918597	10.1097/qai.0000000000000175	Tsu 2014
110	MAIN TRENDS IN ACCESS TO PRIMARY HEALTH CARE FOR ADOLESCENTS IN GEORGIA	Mirzikashvili, N.; Kazakhashvili, N.	2016	Georgian Med News		252	47-53	27119835		Mirzikashvili 2016
111	Youth-friendly services in two rural districts of West Bengal and Jharkhand, India: definite progress, a long way to go	Collumbien, M.; Mishra, M.; Blackmore, C.	2011	Reprod Health Matters	19	37	174-83	21555098	10.1016/s0968-8080(11)37557-x	Collumbien 2011
112	"My heart burns" - A qualitative study of perceptions and experiences of type 1 diabetes among children and youths in Tajikistan	Haugvik, S.; Beran, D.; Klassen, P.; Hussain, A.; Haaland, A.	2017	Chronic Illn	13	2	128-139	27614907	10.1177/1742395316668566	Haugvik 2017
113	Unsafe induced abortions among adolescent girls in Lusaka	Dahlback, E.; Maimbolwa, M.; Kasonka, L.; Bergstrom, S.; Ransjo-Arvidson, A. B.	2007	Health Care Women Int	28	7	654-76	17668358	10.1080/07399330701462223	Dahlback 2007
114	Community perceptions of childbearing and use of safer conception strategies among HIV-discordant couples in Kisumu, Kenya	Breitnauer, B. T.; Mmeje, O.; Njoroge, B.; Darbes, L. A.; Leddy, A.; Brown, J.	2015	J Int AIDS Soc	18		19972	26077644	10.7448/ias.18.1.19972	Breitnauer 2015
116	PTSD, mental illness, and care among survivors of sexual violence in Northern Uganda: Findings from the WAYS study	Amone-P'Olak, K.; Elklit, A.; Dokkedahl, S. B.	2018	Psychol Trauma	10	3	282-289	28758765	10.1037/tra0000295	Amone-P'Olak 2018
117	Sexual reproductive health service provision to young people in Kenya; health service providers' experiences	Godia, P. M.; Olenja, J. M.; Lavussa, J. A.; Quinney, D.; Hofman, J. J.; van den Broek, N.	2013	BMC Health Serv Res	13		476	24229365	10.1186/1472-6963-13-476	Godia 2013
118	Equity of access to reproductive health services among youths in resource-limited suburban communities of Mandalay City, Myanmar	Thin Zaw, P. P.; Liabsuetrakul, T.; Htay, T. T.; McNeil, E.	2012	BMC Health Serv Res	12		458	23241510	10.1186/1472-6963-12-458	ThinZaw 2012
119	Does a competitive voucher program for adolescents improve the quality of reproductive health care? A simulated patient study in Nicaragua	Meuwissen, L. E.; Gorter, A. C.; Kester, A. D.; Knottnerus, J. A.	2006	BMC Public Health	6		204	16893463	10.1186/1471-2458-6-204	Meuwissen 2006
120	Women's experiences with unplanned pregnancy and abortion in Kenya: A qualitative study	Jayaweera, R. T.; Ngui, F. M.; Hall, K. S.; Gerdts, C.	2018	PLoS One	13	1	e0191412	29370220	10.1371/journal.pone.0191412	Jayaweera 2018
121	An integrative review of comprehensive sex education for adolescent girls in Kenya	Agbemenu, K.; Schlenk, E. A.	2011	J Nurs Scholarsh	43	1	54-63	21342425	10.1111/j.1547-5069.2010.01382.x	Agbemenu 2011
122	Formative research on a teacher accompaniment model to promote youth mental health in Haiti: Relevance to mental health task-sharing in low-resource school settings	Eustache, E.; Gerbasi, M. E.; Severe, J.; Fils-Aime, J. R.; Smith Fawzi, M. C.; Raviola, G. J.; Darghouth, S.; Boyd, K.; Therosme, T.; Legha, R.; Pierre, E. L.; Affricot, E.; Alcindor, Y.; Grelotti, D. J.; Becker, A. E.	2017	Int J Soc Psychiatry	63	4	314-324	28367718	10.1177/0020764017700173	Eustache 2017
123	Community based reproductive health interventions for young married couples in resource-constrained settings: a systematic review	Sarkar, A.; Chandra-Mouli, V.; Jain, K.; Behera, J.; Mishra, S. K.; Mehra, S.	2015	BMC Public Health	15		1037	26452750	10.1186/s12889-015-2352-7	Sarkar 2015
124	Determinants of contraceptives use amongst youth: an exploratory study with family planning service providers in Karachi Pakistan	Nishtar, N. A.; Sami, N.; Alim, S.; Pradhan, N.; Hasnain, F. U.	2013	Glob J Health Sci	5	3	2018-01-08	23618469	10.5539/gjhs.v5n3p1	Nishtar 2013
125	Eating sweets without the wrapper: perceptions of HIV and sexually transmitted infections among street youth in western Kenya	Embleton, L.; Wachira, J.; Kamanda, A.; Naanyu, V.; Ayuku, D.; Braitstein, P.	2016	Cult Health Sex	18	3	337-48	26394208	10.1080/13691058.2015.1082626	Embleton 2016
126	ADad 11: Needs and service provisions for Anxiety Disorders among adolescents in a rural community population in India	Nair, M. K.; Russell, P. S.; Sadanandan, R.	2013	Indian J Pediatr	80 Suppl 2		S186-91	24062270	10.1007/s12098-013-1227-0	Nair 2013
127	A Systematic Review of Sexual and Reproductive Health Knowledge, Experiences and Access to Services among Refugee, Migrant and Displaced Girls and Young Women in Africa	Ivanova, O.; Rai, M.; Kemigisha, E.	2018	Int J Environ Res Public Health	15	8		30049940	10.3390/ijerph15081583	Ivanova 2018
128	Adolescents' reproductive health knowledge, choices and factors affecting reproductive health choices: a qualitative study in the West Gonja District in Northern region, Ghana	Kyilleh, J. M.; Tabong, P. T.; Konlaan, B. B.	2018	BMC Int Health Hum Rights	18	1	6	29361947	10.1186/s12914-018-0147-5	Kyilleh 2018
129	Effect of school-based human papillomavirus (hpv) vaccination on adolescent girls' knowledge and acceptability of the HPV vaccine in Ibanda District in Uganda	Turiho, A. K.; Okello, E. S.; Muhwezi, W. W.; Harvey, S.; Byakika-Kibwika, P.; Meya, D.; Katahoire, A. R.	2014	Afr J Reprod Health	18	4	45-53	25854092		Turiho 2014
130	Trends in contraceptive use among female adolescents in Ghana	Abdul-Rahman, L.; Marrone, G.; Johansson, A.	2011	Afr J Reprod Health	15	2	45-55	22590892		Abdul-Rahman 2011
131	A generation at risk: a cross-sectional study on HIV/AIDS knowledge, exposure to mass media, and stigmatizing behaviors among young women aged 15-24 years in Ghana	Asamoah, C. K.; Asamoah, B. O.; Agardh, A.	2017	Glob Health Action	10	1	1331538	28621223	10.1080/16549716.2017.1331538	Asamoah 2017
133	Barriers to sexual reproductive health services and rights among young people in Mtwara district, Tanzania: a qualitative study	Mbeba, R. M.; Mkuye, M. S.; Magembe, G. E.; Yotham, W. L.; Mellah, A. O.; Mkuwa, S. B.	2012	Pan Afr Med J	13 Suppl 1		13	23467684		Mbeba 2012
134	Need for multilevel strategies and enhanced acceptance of contraceptive use in order to combat the spread of HIV/AIDS in a Muslim society: a qualitative study of young adults in urban Karachi, Pakistan	Farid-ul-Hasnain, S.; Johansson, E.; Gulzar, S.; Krantz, G.	2013	Glob J Health Sci	5	5	57-66	23985107	10.5539/gjhs.v5n5p57	Farid-ul-Hasnain 2013
135	Sexually Transmitted Infection Services for Adolescents and Youth in Low- and Middle-Income Countries: Perceived and Experienced Barriers to Accessing Care	Newton-Levinson, A.; Leichliter, J. S.; Chandra-Mouli, V.	2016	J Adolesc Health	59	1	2018-07-16	27338664	10.1016/j.jadohealth.2016.03.014	Newton-Levinson 2016
136	"My mother told me that I should not": a qualitative study exploring the restrictions placed on adolescent girls living with HIV in Zambia	Mackworth-Young, C. R.; Bond, V.; Wringe, A.; Konayuma, K.; Clay, S.; Chiiya, C.; Chonta, M.; Sievwright, K.; Stangl, A. L.	2017	J Int AIDS Soc	20	4		29219248	10.1002/jia2.25035	Mackworth-Young 2017
138	Accessibility to sexual and reproductive health and rights education among marginalized youth in selected districts of Tanzania	Ngilangwa, D. P.; Rajesh, S.; Kawala, M.; Mbeba, R.; Sambili, B.; Mkuwa, S.; Noronha, R.; Meremo, A. J.; Nyagero, J.	2016	Pan Afr Med J	25	Suppl 2	2	28439327	10.11604/pamj.supp.2016.25.2.10922	Ngilangwa 2016
139	ARSH 5: Reproductive health needs assessment of adolescents and young people (15-24 y): a qualitative study on 'perceptions of community stakeholders'	Nair, M. K.; Leena, M. L.; George, B.; Thankachi, Y.; Russell, P. S.	2013	Indian J Pediatr	80 Suppl 2		S214-21	23842987	10.1007/s12098-013-1141-5	Nair 2013
140	Tell them you are planning for the future: gender norms and family planning among adolescents in northern Uganda	Adams, M. K.; Salazar, E.; Lundgren, R.	2013	Int J Gynaecol Obstet	123 Suppl 1		e7-10	23992625	10.1016/j.ijgo.2013.07.004	Adams 2013
141	Meeting the sexual and reproductive health needs of high-school students in South Africa: experiences from rural KwaZulu-Natal	Frohlich, J. A.; Mkhize, N.; Dellar, R. C.; Mahlase, G.; Montague, C. T.; Abdool Karim, Q.	2014	S Afr Med J	104	10	687-90	25363055	10.7196/samj.7841	Frohlich 2014
142	Women's position within the household as a determinant of maternal health care use in Nepal	Furuta, M.; Salway, S.	2006	Int Fam Plan Perspect	32	1	17-27	16723298	10.1363/ifpp.32.017.06	Furuta 2006
144	Seeking wider access to HIV testing for adolescents in sub-Saharan Africa	Sam-Agudu, N. A.; Folayan, M. O.; Ezeanolue, E. E.	2016	Pediatr Res	79	6	838-45	26882367	10.1038/pr.2016.28	Sam-Agudu 2016
145	'Children will always be children': exploring perceptions and experiences of HIV-positive children who may not take their treatment and why they may not tell	Kawuma, R.; Bernays, S.; Siu, G.; Rhodes, T.; Seeley, J.	2014	Afr J AIDS Res	13	2	189-95	25174636	10.2989/16085906.2014.927778	Kawuma 2014
146	"You have to make a judgment call".--Morals, judgments and the provision of quality sexual and reproductive health services for adolescents in South Africa	Muller, A.; Rohrs, S.; Hoffman-Wanderer, Y.; Moult, K.	2016	Soc Sci Med	148		71-8	26688551	10.1016/j.socscimed.2015.11.048	Muller 2016
147	From condemnation to normalisation: Young Africans' narratives about same-sex attraction and implications for communication and advocacy efforts	Winskell, K.; Sabben, G.; Stephenson, R.; Pruitt, K. L.; Allen, K.; Findlay, T.	2018	Glob Public Health	13	7	859-873	27410026	10.1080/17441692.2016.1203969	Winskell 2018
149	Acceptability of internet interventions for youth mental health in Vietnam	Sobowale, K.; Nguyen, M.; Weiss, B.; Van, T. T. H.; Trung, L. T.	2016	Glob Ment Health (Camb)	3		e22	28596890	10.1017/gmh.2016.18	Sobowale 2016
150	Determinants of first and second trimester induced abortion - results from a cross-sectional study taken place 7 years after abortion law revisions in Ethiopia	Bonnen, K. I.; Tuijje, D. N.; Rasch, V.	2014	BMC Pregnancy Childbirth	14		416	25622947	10.1186/s12884-014-0416-9	Bonnen 2014
152	Young people's perspectives on the adoption of preventive measures for HIV/AIDS, malaria and family planning in South-West Uganda: focus group study	Graffy, J.; Goodhart, C.; Sennett, K.; Kamusiime, G.; Tukamushaba, H.	2012	BMC Public Health	12		1022	23173993	10.1186/1471-2458-12-1022	Graffy 2012
153	The impact of social environments on the effectiveness of youth HIV prevention: a South African case study	Campbell, C.; Foulis, C. A.; Maimane, S.; Sibiya, Z.	2005	AIDS Care	17	4	471-8	16036233	10.1080/09540120412331319705	Campbell 2005
155	Perceptions of tuberculosis and health seeking behaviour in rural Inner Mongolia, China	Zhang, T.; Liu, X.; Bromley, H.; Tang, S.	2007	Health Policy	81	2018-02-03	155-65	16806562	10.1016/j.healthpol.2005.12.009	Zhang 2007
157	A qualitative analysis of the barriers and facilitators of HIV counselling and testing perceived by adolescents in South Africa	Strauss, M.; Rhodes, B.; George, G.	2015	BMC Health Serv Res	15		250	26123133	10.1186/s12913-015-0922-0	Strauss 2015
158	Societal Norms and Conditions and Their Influence on Daily Life in Children With Type 1 Diabetes in the West Bank in Palestine	Elissa, K.; Bratt, E. L.; Axelsson, A. B.; Khatib, S.; Sparud-Lundin, C.	2017	J Pediatr Nurs	33		16-22	27979497	10.1016/j.pedn.2016.12.005	Elissa 2017
161	An assessment of the awareness of sexual and reproductive rights among adolescents in south western Nigeria	Ogunlayi, M. A.	2005	Afr J Reprod Health	9	1	99-112	16104659		Ogunlayi 2005
162	Factors associated with sexual and reproductive health stigma among adolescent girls in Ghana	Hall, K. S.; Morhe, E.; Manu, A.; Harris, L. H.; Ela, E.; Loll, D.; Kolenic, G.; Dozier, J. L.; Challa, S.; Zochowski, M. K.; Boakye, A.; Adanu, R.; Dalton, V. K.	2018	PLoS One	13	4	e0195163	29608595	10.1371/journal.pone.0195163	Hall 2018
163	Young people's perceptions of youth-oriented health services in urban Soweto, South Africa: a qualitative investigation	Schriver, B.; Meagley, K.; Norris, S.; Geary, R.; Stein, A. D.	2014	BMC Health Serv Res	14		625	25475232	10.1186/s12913-014-0625-y	Schriver 2014
164	Human papillomavirus vaccine introduction in Vietnam: formative research findings	Nghi, N. Q.; Lamontagne, D. S.; Bingham, A.; Rafiq, M.; Mai le, T. P.; Lien, N. T.; Khanh, N. C.; Hong, D. T.; Huyen, D. T.; Tho, N. T.; Hien, N. T.	2010	Sex Health	7	3	262-70	20719213	10.1071/sh09123	Nghi 2010
165	Health service utilization and reported satisfaction among adolescents in Dejen District, Ethiopia: a cross-sectional study	Dagnew, T.; Tessema, F.; Hiko, D.	2015	Ethiop J Health Sci	25	1	17-28	25733781		Dagnew 2015
166	Health insurance and care-seeking behaviours of female migrants in Accra, Ghana	Lattof, S. R.	2018	Health Policy Plan	33	4	505-515	29462305	10.1093/heapol/czy012	Lattof 2018
167	Sexual and Reproductive Health Services Use, Perceptions, and Barriers among Young People in Southwest Oromia, Ethiopia	Birhanu, Z.; Tushune, K.; Jebena, M. G.	2018	Ethiop J Health Sci	28	1	37-48	29622906		Birhanu 2018
168	Access to contraception and HIV testing among young women in a peri-urban district of Uganda	Mbonye, A. K.; Wamono, F.	2012	Int J Adolesc Med Health	24	4	301-6	23183729	10.1515/ijamh.2012.043	Mbonye 2012
169	The challenges of timely and safe HIV disclosure among perinatally HIV-infected adolescents in sub-Saharan Africa	Dahourou, D.; Raynaud, J. P.; Leroy, V.	2018	Curr Opin HIV AIDS	13	3	220-229	29461328	10.1097/coh.0000000000000462	Dahourou 2018
171	Characteristics of HIV-infected adolescents enrolled in a disclosure intervention trial in western Kenya	Vreeman, R. C.; Scanlon, M. L.; Marete, I.; Mwangi, A.; Inui, T. S.; McAteer, C. I.; Nyandiko, W. M.	2015	AIDS Care	27 Suppl 1		2018-06-17	26616121	10.1080/09540121.2015.1026307	Vreeman 2015
172	Acceptability as a key determinant of client satisfaction: lessons from an evaluation of adolescent friendly health services in Mongolia	Sovd, T.; Mmari, K.; Lipovsek, V.; Manaseki-Holland, S.	2006	J Adolesc Health	38	5	519-26	16635762	10.1016/j.jadohealth.2005.03.005	Sovd 2006
173	Righting the mismatch between law, policy and the sexual and reproductive health needs of young people in the Asia-Pacific Region	Godwin, J.; Szabo, G.; Sass, J.; Sauvarin, J.	2014	Reprod Health Matters	22	44	137-47	25555771	10.1016/s0968-8080(14)44808-0	Godwin 2014
174	"These things are dangerous": Understanding induced abortion trajectories in urban Zambia	Coast, E.; Murray, S. F.	2016	Soc Sci Med	153		201-9	26921835	10.1016/j.socscimed.2016.02.025	Coast 2016
176	[Health care, needs and barriers in seeking medical care for global health and sexual and reproductive health, among students from Felix Houphouet-Boigny University, Abidjan, Cote d'Ivoire]	Inghels, M.; Coffie, P. A.; Larmarange, J.	2017	Rev Epidemiol Sante Publique	65	5	369-379	28935430	10.1016/j.respe.2017.04.059	Inghels 2017
177	Sexual and Reproductive Health Among Ugandan Youth: 2003-04 to 2012	Crossland, N.; Hadden, W. C.; Vargas, W. E.; Valadez, J. J.; Jeffery, C.	2015	J Adolesc Health	57	4	393-8	26277678	10.1016/j.jadohealth.2015.06.015	Crossland 2015
178	Preparedness of County Referral Health Facilities in Implementing Adolescent Friendly Health Services: A Case Study of Mama Lucy Kibaki Hospital	Owuondo, P. A.; Mwaura-Tenembergen, W.; Adoyo, M.; Kiilu, E. M.	2015	Glob J Health Sci	7	6	2018-11-23	26153176	10.5539/gjhs.v7n6p11	Owuondo 2015
179	Effectiveness of a peer-led HIV prevention intervention in secondary schools in Rwanda: results from a non-randomized controlled trial	Michielsen, K.; Beauclair, R.; Delva, W.; Roelens, K.; Van Rossem, R.; Temmerman, M.	2012	BMC Public Health	12		729	22938717	10.1186/1471-2458-12-729	Michielsen 2012
180	Level of Young People Sexual and Reproductive Health Service Utilization and Its Associated Factors among Young People in Awabel District, Northwest Ethiopia	Ayehu, A.; Kassaw, T.; Hailu, G.	2016	PLoS One	11	3	e0151613	26992006	10.1371/journal.pone.0151613	Ayehu 2016
181	Youth experiences in accessing sexual healthcare services in Vietnam	Hoang, A.; Nguyen, C. Q.; Duong, C. D.	2018	Cult Health Sex	20	5	545-559	28866956	10.1080/13691058.2017.1360945	Hoang 2018
182	Elucidating adolescent aspirational models for the design of public mental health interventions: a mixed-method study in rural Nepal	Rai, S.; Adhikari, S. B.; Acharya, N. R.; Kaiser, B. N.; Kohrt, B. A.	2017	Child Adolesc Psychiatry Ment Health	11		65	29299056	10.1186/s13034-017-0198-8	Rai 2017
183	HIV serostatus disclosure and lived experiences of adolescents at the Transition Clinic of the Infectious Diseases Clinic in Kampala, Uganda: a qualitative study	Siu, G. E.; Bakeera-Kitaka, S.; Kennedy, C. E.; Dhabangi, A.; Kambugu, A.	2012	AIDS Care	24	5	606-11	22081975	10.1080/09540121.2011.630346	Siu 2012
184	Knowledge of reproductive and sexual rights among University students in Ethiopia: institution-based cross-sectional	Adinew, Y. M.; Worku, A. G.; Mengesha, Z. B.	2013	BMC Int Health Hum Rights	13		12	23405855	10.1186/1472-698x-13-12	Adinew 2013
185	Readiness of youth in rural Ethiopia to seek health services for sexually transmitted infections	Molla, M.; Emmelin, M.; Berhane, Y.; Lindtjorn, B.	2009	Afr J AIDS Res	8	2	135-46	25875565	10.2989/ajar.2009.8.2.2.854	Molla 2009
186	Limits to modern contraceptive use among young women in developing countries: a systematic review of qualitative research	Williamson, L. M.; Parkes, A.; Wight, D.; Petticrew, M.; Hart, G. J.	2009	Reprod Health	6		3	19228420	10.1186/1742-4755-6-3	Williamson 2009
187	"When in the body, it makes you look fat and HIV negative": the constitution of antiretroviral therapy in local discourse among youth in Kahe, Tanzania	Ezekiel, M. J.; Talle, A.; Juma, J. M.; Klepp, K. I.	2009	Soc Sci Med	68	5	957-64	19136190	10.1016/j.socscimed.2008.12.016	Ezekiel 2009
188	Barriers to utilization of sexual health services among young people in district dang nepal: A qualitative study	Gautam, P.; Soomro, M. H.; Sapkota, S.; Gautam, K. R.; Kasaju, A.	2018	Journal of Medicine (Bangladesh)	19	2	79-83		10.3329/jom.v19i2.37224	Gautam 2018
189	Development of a scale tomeasure adolescent sexual and reproductive health stigma	Hall, K.; Manu, A.; Morhe, E.; Loll, D.; Ela, E.; Kolenic, G.; Dozier, J.; Challa, S.; Harris, L.; Adanu, R.; Zochowski, M.; Boayke, A.; Dalton, V.	2016	Contraception	94	4	424		10.1016/j.contraception.2016.07.151	Hall 2016
190	Why increasing availability of ART is not enough: a rapid, community-based study on how HIV-related stigma impacts engagement to care in rural South Africa	Treves-Kagan, S.; Steward, W. T.; Ntswane, L.; Haller, R.; Gilvydis, J. M.; Gulati, H.; Barnhart, S.; Lippman, S. A.	2016	BMC Public Health	16		87	26823077	10.1186/s12889-016-2753-2	Treves-Kagan 2016
192	The Malawi National Tuberculosis Programme: an equity analysis	Simwaka, B. N.; Bello, G.; Banda, H.; Chimzizi, R.; Squire, B. S.; Theobald, S. J.	2007	Int J Equity Health	6		24	18163918	10.1186/1475-9276-6-24	Simwaka 2007
193	Psychosocial Correlates of Jordanian Adolescents' Help-Seeking Intentions for Depression: Findings From a Nationally Representative School Survey	Dardas, L. A.; Silva, S. G.; van de Water, B.; Vance, A.; Smoski, M. J.; Noonan, D.; Simmons, L. A.	2017	J Sch Nurs			1059840000000000	28946797	10.1177/1059840517731493	Dardas 2017
194	Constraints and prospects for contraceptive service provision to young people in Uganda: providers' perspectives	Nalwadda, G.; Mirembe, F.; Tumwesigye, N. M.; Byamugisha, J.; Faxelid, E.	2011	BMC Health Serv Res	11		220	21923927	10.1186/1472-6963-11-220	Nalwadda 2011
195	A strategic assessment of unsafe abortion in Malawi	Jackson, E.; Johnson, B. R.; Gebreselassie, H.; Kangaude, G. D.; Mhango, C.	2011	Reprod Health Matters	19	37	133-43	21555094	10.1016/s0968-8080(11)37563-5	Jackson 2011
196	Opportunities and challenges of sexual health services among young people: a study in Nepal	Regmi, K.	2009	J Sex Med	6	2	352-61	18422498	10.1111/j.1743-6109.2008.00798.x	Regmi 2009
199	Where have all the condoms gone in adolescent programmes in the Democratic Republic of Congo	Bosmans, M.; Cikuru, M. N.; Claeys, P.; Temmerman, M.	2006	Reprod Health Matters	14	28	80-8	17101425	10.1016/s0968-8080(06)28258-2	Bosmans 2006
200	An assessment of adolescent satisfaction with reproductive primary healthcare services in the Eastern Cape Province, South Africa	Mayeye, F. B.; Lewis, H. A.; Oguntibeju, O. O.	2010	West Indian Med J	59	3	274-9	21291105		Mayeye 2010
201	Human rights versus societal norms: a mixed methods study among healthcare providers on social stigma related to adolescent abortion and contraceptive use in Kisumu, Kenya	Hakansson, M.; Oguttu, M.; Gemzell-Danielsson, K.; Makenzius, M.	2018	BMJ Glob Health	3	2	e000608	29527357	10.1136/bmjgh-2017-000608	Hakansson 2018
202	Awareness of emergency contraception among female college students in Chandigarh, India	Puri, S.; Bhatia, V.; Swami, H. M.; Singh, A.; Sehgal, A.; Kaur, A. P.	2007	Indian J Med Sci	61	6	338-46	17558097		Puri 2007
203	Sociocultural factors perpetuating the practices of early marriage and childbirth in Sylhet District, Bangladesh	Henry, E. G.; Lehnertz, N. B.; Alam, A.; Ali, N. A.; Williams, E. K.; Rahman, S. M.; Ahmed, S.; El Arifeen, S.; Baqui, A. H.; Winch, P. J.	2015	Int Health	7	3	212-7	25294844	10.1093/inthealth/ihu074	Henry 2015
205	The needs of health promoters on a health promotion programme for families with adolescents orphaned by HIV and AIDS	Mthobeni, M. P.; Peu, M. D.	2013	Curationis	36	1	E1-8	23718914	10.4102/curationis.v36i1.70	Mthobeni 2013
206	Measuring adolescent friendly health services in India: A scoping review of evaluations	Hoopes, A. J.; Agarwal, P.; Bull, S.; Chandra-Mouli, V.	2016	Reprod Health	13	1	137	27846848	10.1186/s12978-016-0251-8	Hoopes 2016
207	Acceptability of Contraceptive Self-Injection with DMPA-SC Among Adolescents in Gulu District, Uganda	Cover, J.; Lim, J.; Namagembe, A.; Tumusiime, J.; Drake, J. K.; Cox, C. M.	2017	Int Perspect Sex Reprod Health	43	4	153-162	29771679	10.1363/43e5117	Cover 2017
208	Interpersonal relations between health care workers and young clients: barriers to accessing sexual and reproductive health care	Alli, F.; Maharaj, P.; Vawda, M. Y.	2013	J Community Health	38	1	150-5	22782338	10.1007/s10900-012-9595-3	Alli 2013
209	"These issues aren't talked about at home": a qualitative study of the sexual and reproductive health information preferences of adolescents in Vanuatu	Kennedy, E. C.; Bulu, S.; Harris, J.; Humphreys, D.; Malverus, J.; Gray, N. J.	2014	BMC Public Health	14		770	25073619	10.1186/1471-2458-14-770	Kennedy 2014
210	Adherence to antiretroviral therapy and retention in care for adolescents living with HIV from 10 districts in Uganda	Nabukeera-Barungi, N.; Elyanu, P.; Asire, B.; Katureebe, C.; Lukabwe, I.; Namusoke, E.; Musinguzi, J.; Atuyambe, L.; Tumwesigye, N.	2015	BMC Infect Dis	15		520	26573923	10.1186/s12879-015-1265-5	Nabukeera-Barungi 2015
211	Sexual and reproductive health status and related problems of young people with disabilities in selected associations of people with disability, Addis Ababa, Ethiopia	Alemu, T.; Fantahun, M.	2011	Ethiop Med J	49	2	97-108	21796909		Alemu 2011
212	Provider perspectives on PrEP for adolescent girls and young women in Tanzania: The role of provider biases and quality of care	Pilgrim, N.; Jani, N.; Mathur, S.; Kahabuka, C.; Saria, V.; Makyao, N.; Apicella, L.; Pulerwitz, J.	2018	PLoS One	13	4	e0196280	29702659	10.1371/journal.pone.0196280	Pilgrim 2018
213	Multilevel influences on acceptance of medical male circumcision in Rakai District, Uganda	Lilleston, P. S.; Marcell, A. V.; Nakyanjo, N.; Leonard, L.; Wawer, M. J.	2017	AIDS Care	29	8	1049-1055	28278564	10.1080/09540121.2016.1274014	Lilleston 2017
214	Sexual, Reproductive Health Needs, and Rights of Young People in Slum Areas of Kampala, Uganda: A Cross Sectional Study	Renzaho, A. M.; Kamara, J. K.; Georgeou, N.; Kamanga, G.	2017	PLoS One	12	1	e0169721	28107371	10.1371/journal.pone.0169721	Renzaho 2017
215	Health related quality of life and perception of stigmatisation in adolescents living with sickle cell disease in Nigeria: A cross sectional study	Adeyemo, T. A.; Ojewunmi, O. O.; Diaku-Akinwumi, I. N.; Ayinde, O. C.; Akanmu, A. S.	2015	Pediatr Blood Cancer	62	7	1245-51	25810358	10.1002/pbc.25503	Adeyemo 2015
216	Health services for survivors of gender-based violence in northern Uganda: a qualitative study	Henttonen, M.; Watts, C.; Roberts, B.; Kaducu, F.; Borchert, M.	2008	Reprod Health Matters	16	31	122-31	18513614	10.1016/s0968-8080(08)31353-6	Henttonen 2008
217	Gender Issues and Related Social Stigma Affecting Patients with a Disorder of Sex Development in India	Joseph, A. A.; Kulshreshtha, B.; Shabir, I.; Marumudi, E.; George, T. S.; Sagar, R.; Mehta, M.; Ammini, A. C.	2017	Arch Sex Behav	46	2	361-367	27649694	10.1007/s10508-016-0841-0	Joseph 2017
218	Sexual health knowledge in a vulnerable population: a survey of adolescents in the bateyes of La Romana, Dominican Republic	Russell, C.; Martinez, D.; Wong, B.; Zandberg, J.; Lin, H.; Marlinga, J.; Loh, L.	2016	Int J Adolesc Med Health	29	5		26926859	10.1515/ijamh-2015-0104	Russell 2016
219	Interventions targeting sexual and reproductive health and rights outcomes of young people living with HIV: a comprehensive review of current interventions from sub-Saharan Africa	Pretorius, L.; Gibbs, A.; Crankshaw, T.; Willan, S.	2015	Glob Health Action	8		28454	26534721	10.3402/gha.v8.28454	Pretorius 2015
223	Perspectives of midwives and doctors on adolescent sexuality and abortion care in Vietnam	Klingberg-Allvin, M.; Nga, N. T.; Ransjo-Arvidson, A. B.; Johansson, A.	2006	Scand J Public Health	34	4	414-21	16861192	10.1080/14034940500429046	Klingberg-Allvin 2006
224	Patterns and trends of contraceptive use among sexually active adolescents in Burkina Faso, Ethiopia, and Nigeria: evidence from cross-sectional studies	Hounton, S.; Barros, A. J.; Amouzou, A.; Shiferaw, S.; Maiga, A.; Akinyemi, A.; Friedman, H.; Koroma, D.	2015	Glob Health Action	8		29737	26562143	10.3402/gha.v8.29737	Hounton 2015
225	Evaluating the benefits of a youth mental health curriculum for students in Nicaragua: a parallel-group, controlled pilot investigation	Ravindran, A. V.; Herrera, A.; da Silva, T. L.; Henderson, J.; Castrillo, M. E.; Kutcher, S.	2018	Glob Ment Health (Camb)	5		e4	29435354	10.1017/gmh.2017.27	Ravindran 2018
226	Help-seeking behaviours, barriers to care and self-efficacy for seeking mental health care: a population-based study in Rwanda	Umubyeyi, A.; Mogren, I.; Ntaganira, J.; Krantz, G.	2016	Soc Psychiatry Psychiatr Epidemiol	51	1	81-92	26433379	10.1007/s00127-015-1130-2	Umubyeyi 2016
227	Stigma Reduction Training Improves Healthcare Provider Attitudes Toward, and Experiences of, Young Marginalized People in Bangladesh	Geibel, S.; Hossain, S. M.; Pulerwitz, J.; Sultana, N.; Hossain, T.; Roy, S.; Burnett-Zieman, B.; Stackpool-Moore, L.; Friedland, B. A.; Yasmin, R.; Sadiq, N.; Yam, E.	2017	J Adolesc Health	60	2s2	S35-s44	28109339	10.1016/j.jadohealth.2016.09.026	Geibel 2017
228	FACTORS INFLUENCING UNINTENDED PREGNANCY AND ABORTION AMONG UNMARRIED YOUTH IN VIETNAM: A LITERATURE REVIEW	Vinh, N. T.; Tuan, P. C.	2015	Tap Chi Y Te Cong Cong	3	2	2018-03-16	28250849		Vinh 2015
229	Attitudes and perceived impact of antiretroviral therapy on sexual risk behaviour among young people in Kahe, Moshi Rural District, Tanzania	Ezekiel, M. J.; Talle, A.; Juma, J. M.; Mnyika, K. S.; Klepp, K. I.	2008	Tanzan J Health Res	10	4	203-12	19402581		Ezekiel 2008
230	Stigma and negative self-perceptions of young people living with human immunodeficiency virus in Bandung, Indonesia: a case series	Aggarwal, S.; Yu, L.; Hasjim, B.; Lee, D. H.; Kim, E.; Lee, J. B.; Lee, K.; Tse, C.; Anshus, A.; Yu, A. R.; Louthan, M.; Keown, T.; Gabriel, C.; Diamond, C.	2018	Int Health	10	5	401-403	29897586	10.1093/inthealth/ihy031	Aggarwal 2018
231	Need for and access to health care and medicines: are there gender inequities?	Wagner, A. K.; Graves, A. J.; Fan, Z.; Walker, S.; Zhang, F.; Ross-Degnan, D.	2013	PLoS One	8	3	e57228	23505420	10.1371/journal.pone.0057228	Wagner 2013
232	Perceived, anticipated and experienced stigma: exploring manifestations and implications for young people's sexual and reproductive health and access to care in North-Western Tanzania	Nyblade, L.; Stockton, M.; Nyato, D.; Wamoyi, J.	2017	Cult Health Sex	19	10	1092-1107	28276918	10.1080/13691058.2017.1293844	Nyblade 2017
233	Stigma and mental health treatment of adolescents with depression in jordan	Gearing, R. E.; MacKenzie, M. J.; Ibrahim, R. W.; Brewer, K. B.; Batayneh, J. S.; Schwalbe, C. S.	2015	Community Ment Health J	51	1	111-7	25027014	10.1007/s10597-014-9756-1	Gearing 2015
234	Effectiveness of interventions to promote help-seeking for mental health problems: systematic review and meta-analysis	Xu, Z.; Huang, F.; Kosters, M.; Staiger, T.; Becker, T.; Thornicroft, G.; Rusch, N.	2018	Psychol Med			2018-01-10	29852885	10.1017/s0033291718001265	Xu 2018
235	Adolescent fertility and family planning in East Asia and the Pacific: a review of DHS reports	Kennedy, E.; Gray, N.; Azzopardi, P.; Creati, M.	2011	Reprod Health	8		11	21545708	10.1186/1742-4755-8-11	Kennedy 2011
236	Reviewing independent access to HIV testing, counselling and treatment for adolescents in HIV-specific laws in sub-Saharan Africa: implications for the HIV response	Eba, P. M.; Lim, H.	2017	J Int AIDS Soc	20	1	21456	28799324	10.7448/ias.20.1.21456	Eba 2017
237	Barriers and facilitators to HIV testing among young men who have sex with men and transgender women in Kingston, Jamaica: a qualitative study	Logie, C. H.; Lacombe-Duncan, A.; Brien, N.; Jones, N.; Lee-Foon, N.; Levermore, K.; Marshall, A.; Nyblade, L.; Newman, P. A.	2017	J Int AIDS Soc	20	1	21385	28406274	10.7448/ias.20.1.21385	Logie 2017
238	Psychosocial support for adolescent girls in post-conflict settings: beyond a health systems approach	Samuels, F.; Jones, N.; Abu Hamad, B.	2017	Health Policy Plan	32	suppl_5	v40-v51	29244106	10.1093/heapol/czx127	Samuels 2017
239	Service provider perspectives on post-abortion contraception in Nepal	Wang, L. F.; Puri, M.; Rocca, C. H.; Blum, M.; Henderson, J. T.	2016	Cult Health Sex	18	2	223-35	26372441	10.1080/13691058.2015.1073358	Wang 2016
240	Uptake of three doses of HPV vaccine by primary school girls in Eldoret, Kenya; a prospective cohort study in a malaria endemic setting	Mabeya, H.; Menon, S.; Weyers, S.; Naanyu, V.; Mwaliko, E.; Kirop, E.; Orango, O.; Vermandere, H.; Vanden Broeck, D.	2018	BMC Cancer	18	1	557	29751793	10.1186/s12885-018-4382-x	Mabeya 2018
241	High levels of unmet need for family planning in Nepal	Malqvist, M.; Hultstrand, J.; Larsson, M.; Kc, A.	2018	Sex Reprod Healthc	17		2018-01-06	30193712	10.1016/j.srhc.2018.04.012	Malqvist 2018
243	Perceptions about human rights, sexual and reproductive health services by internally displaced persons in northern Uganda	Orach, C. G.; Musoba, N.; Byamukama, N.; Mutambi, R.; Aporomon, J. F.; Luyombo, A.; Rostedt, A.	2009	Afr Health Sci	9 Suppl 2		S72-80	20589110		Orach 2009
244	Evaluating mental health difficulties and associated outcomes among HIV-positive adolescents in Tanzania	Dow, D. E.; Turner, E. L.; Shayo, A. M.; Mmbaga, B.; Cunningham, C. K.; O'Donnell, K.	2016	AIDS Care - Psychological and Socio-Medical Aspects of AIDS/HIV	28	7	825-833		10.1080/09540121.2016.1139043	Dow 2016
245	Sex and secrecy: How HIV-status disclosure affects safe sex among HIV-positive adolescents	Toska, E.; Cluver, L. D.; Hodes, R.; Kidia, K. K.	2015	AIDS Care	27 Suppl 1		47-58	26616125	10.1080/09540121.2015.1071775	Toska 2015
246	Sexual and reproductive health of young people with disability in Ethiopia: a study on knowledge, attitude and practice: a cross-sectional study	Kassa, T. A.; Luck, T.; Bekele, A.; Riedel-Heller, S. G.	2016	Global Health	12		5	26864115	10.1186/s12992-016-0142-3	Kassa 2016
247	Mechanisms for achieving adolescent-friendly services in Ecuador: a realist evaluation approach	Goicolea, I.; Coe, A. B.; Hurtig, A. K.; San Sebastian, M.	2012	Glob Health Action	5			22855646	10.3402/gha.v5i0.18748	Goicolea 2012
248	"At our age, we would like to do things the way we want: " a qualitative study of adolescent HIV testing services in Kenya	Wilson, K. S.; Beima-Sofie, K. M.; Moraa, H.; Wagner, A. D.; Mugo, C.; Mutiti, P. M.; Wamalwa, D.; Bukusi, D.; John-Stewart, G. C.; Slyker, J. A.; Kohler, P. K.; O'Malley, G.	2017	Aids	31 Suppl 3		S213-s220	28665879	10.1097/qad.0000000000001513	Wilson 2017
249	Evaluation of a mobile approach to gender-based violence service delivery among Syrian refugees in Lebanon	Lilleston, P.; Winograd, L.; Ahmed, S.; Salame, D.; Al Alam, D.; Stoebenau, K.; Michelis, I.; Palekar Joergensen, S.	2018	Health Policy Plan	33	7	767-776	29905861	10.1093/heapol/czy050	Lilleston 2018
251	HIV Prevention Among Young Women in South Africa: Understanding Multiple Layers of Risk	Psaros, C.; Milford, C.; Smit, J. A.; Greener, L.; Mosery, N.; Matthews, L. T.; Harrison, A.; Gordon, J. R.; Mimiaga, M.; Bangsberg, D. R.; Safren, S. A.	2018	Arch Sex Behav	47	7	1969-1982	29134422	10.1007/s10508-017-1056-8	Psaros 2018
252	Psychosocial challenges and protective influences for socio-emotional coping of HIV+ adolescents in South Africa: a qualitative investigation	Petersen, I.; Bhana, A.; Myeza, N.; Alicea, S.; John, S.; Holst, H.; McKay, M.; Mellins, C.	2010	AIDS Care	22	8	970-8	20229370	10.1080/09540121003623693	Petersen 2010
253	"my mother told me that i should not": A qualitative study exploring the restrictions placed on adolescent girls living with HIV in Zambia: A	Mackworth-Young, C. R.; Bond, V.; Wringe, A.; Konayuma, K.; Clay, S.; Chiiya, C.; Chonta, M.; Sievwright, K.; Stangl, A. L.	2017	J Int AIDS Soc	20	4			10.1002/jia2.25035	Mackworth-Young 2017
254	Knowledge, attitudes, and demographic factors influencing cervical cancer screening behavior of Zimbabwean women	Mupepi, S. C.; Sampselle, C. M.; Johnson, T. R.	2011	J Womens Health (Larchmt)	20	6	943-52	21671779	10.1089/jwh.2010.2062	Mupepi 2011
255	Valvulopathies in sub-Saharan African children: patterns, humanitarian interventions and cardiac surgical problems	Ferratini, M.; Marianeschi, S.; Santoro, F.; Vitali, E.; Ripamonti, V.; De Maria, R.; Torri, A.; Pezzano, A.; Moraschi, A.; Tavano, D.; Pesaresi, M.; Martinelli, L.	2013	Int J Cardiol	165	2	237-41	22464485	10.1016/j.ijcard.2012.03.069	Ferratini 2013
257	Perceived quality of reproductive care for girls in a competitive voucher programme. A quasi-experimental intervention study, Managua, Nicaragua	Meuwissen, L. E.; Gorter, A. C.; Knottnerus, J. A.	2006	Int J Qual Health Care	18	1	35-42	16421187	10.1093/intqhc/mzi073	Meuwissen 2006
258	Knowledge and information on psychological, physiological and gynaecological problems among adolescent schoolgirls of eastern India	Ray, S.; Ghosh, T.; Mondal, P. C.; Basak, S.; Alauddin, M.; Choudhury, S. M.; Bisai, S.	2011	Ethiop J Health Sci	21	3	183-9	22434998		Ray 2011
259	A 'mystery client' evaluation of adolescent sexual and reproductive health services in health facilities from two regions in Tanzania	McHome, Z.; Richards, E.; Nnko, S.; Dusabe, J.; Mapella, E.; Obasi, A.	2015	PLoS One	10	3	e0120822	25803689	10.1371/journal.pone.0120822	McHome 2015
260	Barriers faced by Ugandan university students in seeking medical care and sexual health counselling: a cross-sectional study	Boltena, A. T.; Khan, F. A.; Asamoah, B. O.; Agardh, A.	2012	BMC Public Health	12		986	23153169	10.1186/1471-2458-12-986	Boltena 2012
261	Impact of accessible sexual and reproductive health care on poor and underserved adolescents in Managua, Nicaragua: a quasi-experimental intervention study	Meuwissen, L. E.; Gorter, A. C.; Knottnerus, A. J.	2006	J Adolesc Health	38	1	56	16387251	10.1016/j.jadohealth.2005.01.009	Meuwissen 2006
262	Contextualising sexual harassment of adolescent girls in Bangladesh	Nahar, P.; van Reeuwijk, M.; Reis, R.	2013	Reprod Health Matters	21	41	78-86	23684190	10.1016/s0968-8080(13)41696-8	Nahar 2013
263	Utilization of Sexual and Reproductive Health Services in Ethiopia--does it affect sexual activity among high school students?	Bilal, S. M.; Spigt, M.; Dinant, G. J.; Blanco, R.	2015	Sex Reprod Healthc	6	1	14-8	25637419	10.1016/j.srhc.2014.09.009	Bilal 2015
264	Correlates of misperceptions in HIV knowledge and attitude towards People Living With HIV/AIDS (PLWHAs) among in-school and out-of-school adolescents in Ghana	Sallar, A. M.	2009	Afr Health Sci	9	2	82-91	19652741		Sallar 2009
266	"It is all about the fear of being discriminated [against]...the person suffering from HIV will not be accepted": a qualitative study exploring the reasons for loss to follow-up among HIV-positive youth in Kisumu, Kenya	Wolf, H. T.; Halpern-Felsher, B. L.; Bukusi, E. A.; Agot, K. E.; Cohen, C. R.; Auerswald, C. L.	2014	BMC Public Health	14		1154	25377362	10.1186/1471-2458-14-1154	Wolf 2014
267	Understanding where and why Senegalese adolescents and young adults access health information: A mixed methods study examining contextual and personal influences on health information seeking	Adams, R. M.; Riess, H.; Massey, P. M.; Gipson, J. D.; Prelip, M. L.; Dieng, T.; Glik, D. C.	2017	J Commun Healthc	10	2	116-148	29628992	10.1080/17538068.2017.1313627	Adams 2017
268	Students' perceptions and doubts about menstruation in developing countries: a case study from India	Chothe, V.; Khubchandani, J.; Seabert, D.; Asalkar, M.; Rakshe, S.; Firke, A.; Midha, I.; Simmons, R.	2014	Health Promot Pract	15	3	319-26	24618653	10.1177/1524839914525175	Chothe 2014
269	Development and Validation of a Scale to Measure Adolescent Sexual and Reproductive Health Stigma: Results From Young Women in Ghana	Hall, K. S.; Manu, A.; Morhe, E.; Harris, L. H.; Loll, D.; Ela, E.; Kolenic, G.; Dozier, J. L.; Challa, S.; Zochowski, M. K.; Boakye, A.; Adanu, R.; Dalton, V. K.	2018	J Sex Res	55	1	60-72	28266874	10.1080/00224499.2017.1292493	Hall 2018
270	Barriers and facilitators adolescent females living with HIV face in accessing contraceptive services: a qualitative assessment of providers' perceptions in western Kenya	Hagey, J. M.; Akama, E.; Ayieko, J.; Bukusi, E. A.; Cohen, C. R.; Patel, R. C.	2015	J Int AIDS Soc	18		20123	26385854	10.7448/ias.18.1.20123	Hagey 2015
272	Views of teenagers on termination of pregnancy at Muyexe high school in Mopani District, Limpopo Province, South Africa	Ramakuela, N. J.; Lebese, T. R.; Maputle, S. M.; Mulaudzi, L.	2016	Afr J Prim Health Care Fam Med	8	2	e1-6	27380849	10.4102/phcfm.v8i2.945	Ramakuela 2016
274	Assessing youth-friendly sexual and reproductive health services: a systematic review	Mazur, A.; Brindis, C. D.; Decker, M. J.	2018	BMC Health Serv Res	18	1	216	29587727	10.1186/s12913-018-2982-4	Mazur 2018
275	Sexual violence and general functioning among formerly abducted girls in Northern Uganda: the mediating roles of stigma and community relations--the WAYS study	Amone-P'Olak, K.; Lekhutlile, T. M.; Ovuga, E.; Abbott, R. A.; Meiser-Stedman, R.; Stewart, D. G.; Jones, P. B.	2016	BMC Public Health	16		64	26801899	10.1186/s12889-016-2735-4	Amone-P'Olak 2016
276	'I Know that I Do Have HIV but Nobody Saw Me': Oral HIV Self-Testing in an Informal Settlement in South Africa	Martinez Perez, G.; Cox, V.; Ellman, T.; Moore, A.; Patten, G.; Shroufi, A.; Stinson, K.; Van Cutsem, G.; Ibeto, M.	2016	PLoS One	11	4	e0152653	27044006	10.1371/journal.pone.0152653	MartinezPerez 2016
277	Knowledge, attitudes and intention regarding mHealth in generation Y: evidence from a population based cross sectional study in Chakaria, Bangladesh	Rahman, M. S.; Hanifi, S.; Khatun, F.; Iqbal, M.; Rasheed, S.; Ahmed, T.; Hoque, S.; Sharmin, T.; Khan, N. Z.; Mahmood, S. S.; Bhuiya, A.	2017	BMJ Open	7	11	e016217	29146634	10.1136/bmjopen-2017-016217	Rahman 2017
278	Perceptions of HIV and fertility among adolescents in Soweto, South Africa: stigma and social barriers continue to hinder progress	Forrest, J. I.; Kaida, A.; Dietrich, J.; Miller, C. L.; Hogg, R. S.; Gray, G.	2009	AIDS Behav	13 Suppl 1		55-61	19343491	10.1007/s10461-009-9552-z	Forrest 2009
279	Facilitating health and wellbeing is "everybody's role": youth perspectives from Vanuatu on health and the post-2015 sustainable development goal agenda	Sheridan, S. A.; Brolan, C. E.; Fitzgerald, L.; Tasserei, J.; Maleb, M. F.; Rory, J. J.; Hill, P. S.	2014	Int J Equity Health	13		80	25927226	10.1186/s12939-014-0080-8	Sheridan 2014
280	War experiences, general functioning and barriers to care among former child soldiers in Northern Uganda: the WAYS study	Amone-P'Olak, K.; Jones, P.; Meiser-Stedman, R.; Abbott, R.; Ayella-Ataro, P. S.; Amone, J.; Ovuga, E.	2014	J Public Health (Oxf)	36	4	568-76	24408904	10.1093/pubmed/fdt126	Amone-P'Olak 2014
281	Experiences and lessons learned from 29 HPV vaccination programs implemented in 19 low and middle-income countries, 2009-2014	Ladner, J.; Besson, M. H.; Audureau, E.; Rodrigues, M.; Saba, J.	2016	BMC Health Serv Res	16	1	575	27737666	10.1186/s12913-016-1824-5	Ladner 2016
283	Contraceptive service provider imposed restrictions to contraceptive access in urban Nigeria	Schwandt, H. M.; Speizer, I. S.; Corroon, M.	2017	BMC Health Serv Res	17	1	268	28403858	10.1186/s12913-017-2233-0	Schwandt 2017
284	Persistent high fertility in Uganda: young people recount obstacles and enabling factors to use of contraceptives	Nalwadda, G.; Mirembe, F.; Byamugisha, J.; Faxelid, E.	2010	BMC Public Health	10		530	20813069	10.1186/1471-2458-10-530	Nalwadda 2010
285	How disclosure and antiretroviral therapy help HIV-infected adolescents in sub-Saharan Africa cope with stigma	Midtbo, V.; Shirima, V.; Skovdal, M.; Daniel, M.	2012	Afr J AIDS Res	11	3	261-71	25860100	10.2989/16085906.2012.734987	Midtbo 2012
286	Perceptions of HPV and cervical cancer among Haitian immigrant women: implications for vaccine acceptability	Kobetz, E.; Menard, J.; Hazan, G.; Koru-Sengul, T.; Joseph, T.; Nissan, J.; Barton, B.; Blanco, J.; Kornfeld, J.	2011	Educ Health (Abingdon)	24	3	479	22267344		Kobetz 2011
287	Determinants of abortion decisions among Ghanaian university students	Appiah-Agyekum, N. N.; Sorkpor, C.; Ofori-Mensah, S.	2015	Int J Adolesc Med Health	27	1	79-84	25153553	10.1515/ijamh-2014-0011	Appiah-Agyekum 2015
288	Cervical cancer in Bangladesh: community perceptions of cervical cancer and cervical cancer screening	Ansink, A. C.; Tolhurst, R.; Haque, R.; Saha, S.; Datta, S.; van den Broek, N. R.	2008	Trans R Soc Trop Med Hyg	102	5	499-505	18387643	10.1016/j.trstmh.2008.01.022	Ansink 2008
289	Experiences of pregnant adolescents - Voices from Wakiso district, Uganda	Atuyambe, L.; Mirembe, F.; Johansson, A.; Kirumira, E. K.; Faxelid, E.	2005	Afr Health Sci	5	4	304-309			Atuyambe 2005
290	Stigma and adolescents with psychosis in the Middle East: implications for engaging in mental health treatment	Gearing, R. E.; Brewer, K. B.; Schwalbe, C. S.; MacKenzie, M. J.; Ibrahim, R. W.	2013	J Nerv Ment Dis	201	1	68-71	23274299	10.1097/NMD.0b013e31827ab283	Gearing 2013
291	A Qualitative Exploration of the Mental Health and Psychosocial Contexts of HIV-Positive Adolescents in Tanzania	Ramaiya, M. K.; Sullivan, K. A.; O' Donnell K; Cunningham, C. K.; Shayo, A. M.; Mmbaga, B. T.; Dow, D. E.	2016	PLoS One	11	11	e0165936	27851797	10.1371/journal.pone.0165936	Ramaiya 2016
292	Progress and gaps in reproductive health services in three humanitarian settings: mixed-methods case studies	Casey, S. E.; Chynoweth, S. K.; Cornier, N.; Gallagher, M. C.; Wheeler, E. E.	2015	Confl Health	9	Suppl 1 Taking Stock of Reproductive Health in Humanitarian	S3	25798189	10.1186/1752-1505-9-s1-s3	Casey 2015
293	Modality of Primary HIV Disclosure and Association with Mental Health, Stigma, and Antiretroviral Therapy Adherence in Tanzanian Youth Living with HIV	Ramos, J. V.; Mmbaga, B. T.; Turner, E. L.; Rugalabamu, L. L.; Luhanga, S.; Cunningham, C. K.; Dow, D. E.	2018	AIDS Patient Care STDS	32	1	31-37	29323556	10.1089/apc.2017.0196	Ramos 2018
294	Increasing Uptake of HIV, Sexually Transmitted Infection, and Family Planning Services, and Reducing HIV-Related Risk Behaviors Among Youth Living With HIV in Uganda	Vu, L.; Burnett-Zieman, B.; Banura, C.; Okal, J.; Elang, M.; Ampwera, R.; Caswell, G.; Amanyire, D.; Alesi, J.; Yam, E.	2017	J Adolesc Health	60	2s2	S22-s28	28109336	10.1016/j.jadohealth.2016.09.007	Vu 2017
295	In-school adolescentsâ€™ knowledge, access to and use of sexual and reproductive health services in Metropolitan Kumasi, Ghana	Amankwaa, G.; Abass, K.; Gyasi, R. M.	2018	Journal of Public Health (Germany)	26	4	443-451		10.1007/s10389-017-0883-3	Amankwaa 2018
296	Implementation and evaluation of a curriculum to teach reproductive health to adolescents in northern Madagascar	Klinger, A.; Asgary, R.	2016	Int Health	8	3	179-86	26346692	10.1093/inthealth/ihv057	Klinger 2016
297	Factors associated with access to antiretroviral therapy among people living with hiv in vientiane capital, lao pdr	Chanvilay, T.; Yoshida, Y.; Reyer, J. A.; Hamajima, N.	2015	Nagoya J Med Sci	77	2018-01-02	29-39	25797968		Chanvilay 2015
298	Resilience in perinatal HIV+ adolescents in South Africa	Bhana, A.; Mellins, C. A.; Small, L.; Nestadt, D. F.; Leu, C. S.; Petersen, I.; Machanyangwa, S.; McKay, M.	2016	AIDS Care	28 Suppl 2		49-59	27391999	10.1080/09540121.2016.1176676	Bhana 2016
299	Reaching the hard to reach: longitudinal investigation of adolescents' attendance at an after-school sexual and reproductive health programme in Western Cape, South Africa	Mathews, C.; Eggers, S. M.; de Vries, P. J.; Mason-Jones, A. J.; Townsend, L.; Aaro, L. E.; De Vries, H.	2015	BMC Public Health	15		608	26141155	10.1186/s12889-015-1963-3	Mathews 2015
300	Awareness and Perception of Strabismus Among the Youths And Women of Child-Bearing Age in a Local Government in South Western Nigeria: A Qualitative Study	Bodunde, O.; Runsewe-Abiodun, T.; Alabi, A.; Adetunji, J.; Olowonyo, M.; Adefuye, B.	2016	Int Q Community Health Educ	36	4	247-251	27451350	10.1177/0272684x16660025	Bodunde 2016
302	Help and Care Seeking for Sexually Transmitted Infections Among Youth in Low- and Middle-Income Countries	Newton-Levinson, A.; Leichliter, J. S.; Chandra-Mouli, V.	2017	Sex Transm Dis	44	6	319-328	28499280	10.1097/olq.0000000000000607	Newton-Levinson 2017
303	The status of provision of post abortion care services for women and girls in Eastern and Southern Africa: a systematic review	Aantjes, C. J.; Gilmoor, A.; Syurina, E. V.; Crankshaw, T. L.	2018	Contraception				29550457	10.1016/j.contraception.2018.03.014	Aantjes 2018
304	The perception of South African adolescents regarding primary health care services	Richter, M. S.; Mfolo, V.	2006	ScientificWorldJournal	6		737-44	16816884	10.1100/tsw.2006.161	Richter 2006
307	Implementation of an HPV vaccination program in Eldoret, Kenya: results from a qualitative assessment by key stakeholders	Vermandere, H.; Naanyu, V.; Degomme, O.; Michielsen, K.	2015	BMC Public Health	15		875	26358701	10.1186/s12889-015-2219-y	Vermandere 2015
309	A qualitative study of perceptions of determinants of disease burden among young patients with type 1 diabetes and their parents in South India	Verloo, H.; Meenakumari, M.; Abraham, E. J.; Malarvizhi, G.	2016	Diabetes Metab Syndr Obes	9		169-76	27274298	10.2147/dmso.s102435	Verloo 2016
310	Informal m-health: How are young people using mobile phones to bridge healthcare gaps in Sub-Saharan Africa?	Hampshire, K.; Porter, G.; Owusu, S. A.; Mariwah, S.; Abane, A.; Robson, E.; Munthali, A.; DeLannoy, A.; Bango, A.; Gunguluza, N.; Milner, J.	2015	Soc Sci Med	142		90-9	26298645	10.1016/j.socscimed.2015.07.033	Hampshire 2015
311	Living with type 1 diabetes is challenging for Zambian adolescents: qualitative data on stress, coping with stress and quality of care and life	Hapunda, G.; Abubakar, A.; van de Vijver, F.; Pouwer, F.	2015	BMC Endocr Disord	15		20	25928592	10.1186/s12902-015-0013-6	Hapunda 2015
314	Discrimination against South African adolescents orphaned by AIDS	Thupayagale-Tshweneagae, G.; Mokomane, Z.	2012	J Psychosoc Nurs Ment Health Serv	50	1	26-31	22229960	10.3928/02793695-20111213-01	Thupayagale-Tshweneagae 2012
315	Out of the reach of children? Young people's health-seeking practices and agency in Africa's newly-emerging therapeutic landscapes	Hampshire, K. R.; Porter, G.; Owusu, S. A.; Tanle, A.; Abane, A.	2011	Soc Sci Med	73	5	702-10	21824698	10.1016/j.socscimed.2011.06.035	Hampshire 2011
316	Exploring risk perception and attitudes to miscarriage and congenital anomaly in rural Western Kenya	Dellicour, S.; Desai, M.; Mason, L.; Odidi, B.; Aol, G.; Phillips-Howard, P. A.; Laserson, K. F.; Ter Kuile, F. O.	2013	PLoS One	8	11	e80551	24236185	10.1371/journal.pone.0080551	Dellicour 2013
317	Family planning providers' perspectives on family planning service delivery in Ibadan and Kaduna, Nigeria: a qualitative study	Hebert, L. E.; Schwandt, H. M.; Boulay, M.; Skinner, J.	2013	J Fam Plann Reprod Health Care	39	1	29-35	22906857	10.1136/jfprhc-2011-100244	Hebert 2013
318	Adolescents' views of and preferences for sexual and reproductive health services in Burkina Faso, Ghana, Malawi and Uganda	Biddlecom, A. E.; Munthali, A.; Singh, S.; Woog, V.	2007	Afr J Reprod Health	11	3	99-110	18458737		Biddlecom 2007
319	HIV vulnerabilities of sex-trafficked Indian women and girls	Gupta, J.; Raj, A.; Decker, M. R.; Reed, E.; Silverman, J. G.	2009	Int J Gynaecol Obstet	107	1	30-4	19625022	10.1016/j.ijgo.2009.06.009	Gupta 2009
321	Knowledge on HPV Vaccine and Cervical Cancer Facilitates Vaccine Acceptability among School Teachers in Kitui County, Kenya	Masika, M. M.; Ogembo, J. G.; Chabeda, S. V.; Wamai, R. G.; Mugo, N.	2015	PLoS One	10	8	e0135563	26266949	10.1371/journal.pone.0135563	Masika 2015
322	The social context of adolescent women's use of modern contraceptives in Zimbabwe: a multilevel analysis	Ngome, E.; Odimegwu, C.	2014	Reprod Health	11		64	25108444	10.1186/1742-4755-11-64	Ngome 2014
324	Home-based HIV counselling and testing in western Kenya	Kimaiyo, S.; Were, M. C.; Shen, C.; Ndege, S.; Braitstein, P.; Sidle, J.; Mamlin, J.	2010	East Afr Med J	87	3	100-8	23057305		Kimaiyo 2010
325	Understanding the unique experiences, perspectives and sexual and reproductive health needs of very young adolescents: Somali refugees in Ethiopia	Ortiz-Echevarria, L.; Greeley, M.; Bawoke, T.; Zimmerman, L.; Robinson, C.; Schlecht, J.	2017	Confl Health	11	Suppl 1	26	29163667	10.1186/s13031-017-0129-6	Ortiz-Echevarria 2017
326	Are Jamaicans really that stigmatizing? A comparison of mental health help-seeking attitudes	Jackson Williams, D.	2013	West Indian Med J	62	5	437-42	24756657	10.7727/wimj.2013.074	JacksonWilliams 2013
327	Provider and lay perspectives on intra-uterine contraception: a global review	Daniele, M. A. S.; Cleland, J.; Benova, L.; Ali, M.	2017	Reprod Health	14	1	119	28950913	10.1186/s12978-017-0380-8	Daniele 2017
328	Documenting good practices: scaling up the youth friendly health service model in Colombia	Huaynoca, S.; Svanemyr, J.; Chandra-Mouli, V. C.; Moreno Lopez, D. J.	2015	Reprod Health	12		90	26385457	10.1186/s12978-015-0079-7	Huaynoca 2015
329	Assessment of exposure to sexually explicit materials and factors associated with exposure among preparatory school youths in Hawassa City, Southern Ethiopia: a cross-sectional institution based survey	Habesha, T.; Aderaw, Z.; Lakew, S.	2015	Reprod Health	12		86	26370668	10.1186/s12978-015-0068-x	Habesha 2015
331	Preparing for human papillomavirus vaccine introduction in Kenya: implications from focus-group and interview discussions with caregivers and opinion leaders in Western Kenya	Friedman, A. L.; Oruko, K. O.; Habel, M. A.; Ford, J.; Kinsey, J.; Odhiambo, F.; Phillips-Howard, P. A.; Wang, S. A.; Collins, T.; Laserson, K. F.; Dunne, E. F.	2014	BMC Public Health	14		855	25128911	10.1186/1471-2458-14-855	Friedman 2014
333	Long-Term Antiretroviral Treatment Adherence in HIV-Infected Adolescents and Adults in Uganda: A Qualitative Study	Inzaule, S. C.; Hamers, R. L.; Kityo, C.; Rinke de Wit, T. F.; Roura, M.	2016	PLoS One	11	11	e0167492	27898736	10.1371/journal.pone.0167492	Inzaule 2016
334	Interventions to improve adolescents' contraceptive behaviors in low- and middle-income countries: a review of the evidence base	Gottschalk, L. B.; Ortayli, N.	2014	Contraception	90	3	211-25	24916724	10.1016/j.contraception.2014.04.017	Gottschalk 2014
335	Emotional and psychosocial aspects of menstrual poverty in resource-poor settings: a qualitative study of the experiences of adolescent girls in an informal settlement in Nairobi	Crichton, J.; Okal, J.; Kabiru, C. W.; Zulu, E. M.	2013	Health Care Women Int	34	10	891-916	23570366	10.1080/07399332.2012.740112	Crichton 2013
336	Who has access to counseling and testing and anti-retroviral therapy in Malawi - an equity analysis	Makwiza, I.; Nyirenda, L.; Bongololo, G.; Banda, T.; Chimzizi, R.; Theobald, S.	2009	Int J Equity Health	8		13	19416512	10.1186/1475-9276-8-13	Makwiza 2009
337	Attitudes toward sexual and reproductive health among adolescents and young people in urban and rural DR Congo	Mbadu Muanda, F.; Gahungu, N. P.; Wood, F.; Bertrand, J. T.	2018	Reprod Health	15	1	74	29728101	10.1186/s12978-018-0517-4	MbaduMuanda 2018
338	Causative factors for sexual and reproductive health status of pregnant adolescent girls in urban communities of Lagos, Nigeria	Kuyinu, Y. A.; Femi-Adebayo, T. T.; Odugbemi, B. A.; Ukatu, E. E.	2017	Int J Adolesc Med Health				28915113	10.1515/ijamh-2017-0104	Kuyinu 2017
339	Inequity in the utilization of antenatal and delivery care in Yangon region, Myanmar: a cross-sectional study	Myint, A. N. M.; Liabsuetrakul, T.; Htay, T. T.; Wai, M. M.; Sundby, J.; Bjertness, E.	2018	Int J Equity Health	17	1	63	29788972	10.1186/s12939-018-0778-0	Myint 2018
340	Contexts of vulnerability and the acceptability of new biomedical HIV prevention technologies among key populations in South Africa: A qualitative study	Atujuna, M.; Newman, P. A.; Wallace, M.; Eluhu, M.; Rubincam, C.; Brown, B.; Bekker, L. G.	2018	PLoS One	13	2	e0191251	29420549	10.1371/journal.pone.0191251	Atujuna 2018
342	Factors influencing social self-disclosure among adolescents living with HIV in Eastern Africa	Nostlinger, C.; Bakeera-Kitaka, S.; Buyze, J.; Loos, J.; Buve, A.	2015	AIDS Care	27 Suppl 1		36-46	26616124	10.1080/09540121.2015.1051501	Nostlinger 2015
343	Recall, relevance and application of an in-school sexual and reproductive health intervention 7-9 years later: perspectives of rural Tanzanian young people	Wamoyi, J.; Mshana, G.; Doyle, A. M.; Ross, D. A.	2013	Health Promot Int	28	3	311-21	22419622	10.1093/heapro/das012	Wamoyi 2013
346	Attributions and private theories of mental illness among young adults seeking psychiatric treatment in Nairobi: an interpretive phenomenological analysis	Mbuthia, J. W.; Kumar, M.; Falkenstrom, F.; Kuria, M. W.; Othieno, C. J.	2018	Child Adolesc Psychiatry Ment Health	12		28	29881454	10.1186/s13034-018-0229-0	Mbuthia 2018
347	Sexual and reproductive health services (SRHS) for adolescents in Enugu state, Nigeria: a mixed methods approach	Odo, A. N.; Samuel, E. S.; Nwagu, E. N.; Nnamani, P. O.; Atama, C. S.	2018	BMC Health Serv Res	18	1	92	29422062	10.1186/s12913-017-2779-x	Odo 2018
348	A qualitative study on primary health care professionals' perceptions of mental health, suicidal problems and help-seeking among young people in Nicaragua	Obando Medina, C.; Kullgren, G.; Dahlblom, K.	2014	BMC Fam Pract	15		129	24989871	10.1186/1471-2296-15-129	ObandoMedina 2014
350	Implementation of a human papillomavirus vaccination demonstration project in Malawi: successes and challenges	Msyamboza, K. P.; Mwagomba, B. M.; Valle, M.; Chiumia, H.; Phiri, T.	2017	BMC Public Health	17	1	599	28651574	10.1186/s12889-017-4526-y	Msyamboza 2017
351	Youth Voucher Program in Madagascar Increases Access to Voluntary Family Planning and STI Services for Young People	Burke, E.; Gold, J.; Razafinirinasoa, L.; Mackay, A.	2017	Glob Health Sci Pract	5	1	33-43	28232368	10.9745/ghsp-d-16-00321	Burke 2017
352	Accessing Sexual and Reproductive Health Information and Services: A Mixed Methods Study of Young Women's Needs and Experiences in Soweto, South Africa	Lince-Deroche, N.; Hargey, A.; Holt, K.; Shochet, T.	2015	Afr J Reprod Health	19	1	73-81	26103697		Lince-Deroche 2015
353	Enhancing psychosocial support for HIV positive adolescents in Harare, Zimbabwe	Mavhu, W.; Berwick, J.; Chirawu, P.; Makamba, M.; Copas, A.; Dirawo, J.; Willis, N.; Araya, R.; Abas, M. A.; Corbett, E. L.; Mungofa, S.; Laver, S. M.; Cowan, F. M.	2013	PLoS One	8	7	e70254	23894625	10.1371/journal.pone.0070254	Mavhu 2013
354	Collective patient behaviours derailing ART roll-out in KwaZulu-Natal: perspectives of health care providers	Michel, J.; Matlakala, C.; English, R.; Lessells, R.; Newell, M. L.	2013	AIDS Res Ther	10	1	20	23870285	10.1186/1742-6405-10-20	Michel 2013
356	The no-go zone: a qualitative study of access to sexual and reproductive health services for sexual and gender minority adolescents in Southern Africa	Muller, A.; Spencer, S.; Meer, T.; Daskilewicz, K.	2018	Reprod Health	15	1	12	29370809	10.1186/s12978-018-0462-2	Muller 2018
358	HIV+ and HIV- youth living in group homes in South Africa need more psychosocial support	Nestadt, D. F.; Alicea, S.; Petersen, I.; John, S.; Myeza, N. P.; Nicholas, S. W.; Cohen, L. G.; Holst, H.; Bhana, A.; McKay, M. M.; Abrams, E. J.; Mellins, C. A.	2013	Vulnerable Child Youth Stud	8	3	195-205	24039626	10.1080/17450128.2012.748949	Nestadt 2013
359	Identifying youth-friendly service practices associated with adolescents' use of reproductive healthcare services in post-conflict Burundi: a cross-sectional study	Moise, I. K.; Verity, J. F.; Kangmennaang, J.	2017	Int J Health Geogr	16	1	2	28086910	10.1186/s12942-016-0075-3	Moise 2017
360	The relationship between parent mental health and intimate partner violence on adolescent behavior, stigma and school attendance in families in rural Democratic Republic of Congo	Glass, N.; Kohli, A.; Surkan, P. J.; Remy, M. M.; Perrin, N.	2018	Glob Ment Health (Camb)	5		e20	29868240	10.1017/gmh.2018.10	Glass 2018
361	The VUKA family program: piloting a family-based psychosocial intervention to promote health and mental health among HIV infected early adolescents in South Africa	Bhana, A.; Mellins, C. A.; Petersen, I.; Alicea, S.; Myeza, N.; Holst, H.; Abrams, E.; John, S.; Chhagan, M.; Nestadt, D. F.; Leu, C. S.; McKay, M.	2014	AIDS Care	26	1	2018-01-11	23767772	10.1080/09540121.2013.806770	Bhana 2014
362	Adolescent Sexual and Reproductive Health Services and Implications for the Provision of Voluntary Medical Male Circumcision: Results of a Systematic Literature Review	Kaufman, M. R.; Smelyanskaya, M.; Van Lith, L. M.; Mallalieu, E. C.; Waxman, A.; Hatzhold, K.; Marcell, A. V.; Kasedde, S.; Lija, G.; Hasen, N.; Ncube, G.; Samuelson, J. L.; Bonnecwe, C.; Seifert-Ahanda, K.; Njeuhmeli, E.; Tobian, A. A.	2016	PLoS One	11	3	e0149892	26938639	10.1371/journal.pone.0149892	Kaufman 2016
363	Mental health in South African adolescents living with HIV: correlates of internalising and externalising symptoms	Boyes, M. E.; Cluver, L. D.; Meinck, F.; Casale, M.; Newnham, E.	2018	AIDS Care			2018-01-10	30241443	10.1080/09540121.2018.1524121	Boyes 2018
365	Barriers to modern contraceptive methods uptake among young women in Kenya: a qualitative study	Ochako, R.; Mbondo, M.; Aloo, S.; Kaimenyi, S.; Thompson, R.; Temmerman, M.; Kays, M.	2015	BMC Public Health	15		118	25884675	10.1186/s12889-015-1483-1	Ochako 2015
366	Predictors of contraceptive use among married youths and their husbands in a rural area of Myanmar	Mon, M. M.; Liabsuetrakul, T.	2012	Asia Pac J Public Health	24	1	151-60	20829275	10.1177/1010539510381918	Mon 2012
368	Missing opportunities for preventing unwanted pregnancy: a qualitative study of emergency contraception	Maharaj, P.; Rogan, M.	2011	J Fam Plann Reprod Health Care	37	2	89-96	21454261	10.1136/jfprhc.2011.0055	Maharaj 2011
369	Medical abortions among university students in Ghana: implications for reproductive health education and management	Appiah-Agyekum, N. N.	2018	Int J Womens Health	10		515-522	30233253	10.2147/ijwh.s160297	Appiah-Agyekum 2018
370	Adolescents perception of reproductive health care services in Sri Lanka	Agampodi, S. B.; Agampodi, T. C.; Ukd, P.	2008	BMC Health Serv Res	8		98	18454869	10.1186/1472-6963-8-98	Agampodi 2008
371	"There are bugs in condoms": Tanzanian close-to-community providers' ability to offer effective adolescent reproductive health services	Dusabe, J.; McHome, Z.; Nnko, S.; Changalucha, J.; Obasi, A.	2015	J Fam Plann Reprod Health Care	41	1	e2	25432866	10.1136/jfprhc-2014-100915	Dusabe 2015
372	Do Water, Sanitation and Hygiene Conditions in Primary Schools Consistently Support Schoolgirls' Menstrual Needs? A Longitudinal Study in Rural Western Kenya	Alexander, K. T.; Zulaika, G.; Nyothach, E.; Oduor, C.; Mason, L.; Obor, D.; Eleveld, A.; Laserson, K. F.; Phillips-Howard, P. A.	2018	Int J Environ Res Public Health	15	8		30087298	10.3390/ijerph15081682	Alexander 2018
373	Mothers' preferences and willingness to pay for HPV vaccines in Vinh Long Province, Vietnam	Poulos, C.; Yang, J. C.; Levin, C.; Van Minh, H.; Giang, K. B.; Nguyen, D.	2011	Soc Sci Med	73	2	226-34	21733609	10.1016/j.socscimed.2011.05.029	Poulos 2011
374	Assessment of Barriers to Reproductive Health Service Utilization among Bench Maji Zone Pastoralist Communities	Henok, A.; Takele, E.	2017	Ethiop J Health Sci	27	5	523-530	29217958		Henok 2017
375	Factors influencing teen mothers' enrollment and participation in prevention of mother-to-child HIV transmission services in Limpopo Province, South Africa	Varga, C.; Brookes, H.	2008	Qual Health Res	18	6	786-802	18503020	10.1177/1049732308318449	Varga 2008
377	Adolescent experiences of HIV and sexual health communication with parents and caregivers in Soweto, South Africa	Soon, C. N.; Kaida, A.; Nkala, B.; Dietrich, J.; Cescon, A.; Gray, G.; Miller, C. L.	2013	Sahara j	10	2018-03-04	163-9	24809230	10.1080/17290376.2014.902769	Soon 2013
379	Child mental health in the Philippines	Cagande, C.	2013	Adolescent Psychiatry (Netherlands)	3	1	2018-11-13		10.2174/2210676611303010003	Cagande 2013
380	Differing psychological vulnerabilities among behaviourally and perinatally HIV infected adolescents in South Africa - implications for targeted health service provision	Sherr, L.; Cluver, L. D.; Toska, E.; He, E.	2018	AIDS Care	30	sup2	92-101	29848010	10.1080/09540121.2018.1476664	Sherr 2018
381	Understanding the menstrual hygiene management challenges facing displaced girls and women: findings from qualitative assessments in Myanmar and Lebanon	Schmitt, M. L.; Clatworthy, D.; Ratnayake, R.; Klaesener-Metzner, N.; Roesch, E.; Wheeler, E.; Sommer, M.	2017	Confl Health	11		19	29046714	10.1186/s13031-017-0121-1	Schmitt 2017
382	Quality of facility-based family planning services for adolescents in Malawi: Findings from a national census of health facilities	Jayachandran, V.; Chapotera, G.; Stones, W.	2016	Malawi Med J	28	2	48-52	27895828		Jayachandran 2016
383	Evaluating youth-friendly health services: young people's perspectives from a simulated client study in urban South Africa	Geary, R. S.; Webb, E. L.; Clarke, L.; Norris, S. A.	2015	Glob Health Action	8		26080	25623610	10.3402/gha.v8.26080	Geary 2015
384	Can a comprehensive voucher programme prompt changes in doctors' knowledge, attitudes and practices related to sexual and reproductive health care for adolescents? A case study from Latin America	Meuwissen, L. E.; Gorter, A. C.; Kester, A. D.; Knottnerus, J. A.	2006	Trop Med Int Health	11	6	889-98	16772011	10.1111/j.1365-3156.2006.01632.x	Meuwissen 2006
385	Access and Attitudes to HPV Vaccination amongst Hard-To-Reach Populations in Kenya	Watson-Jones, D.; Mugo, N.; Lees, S.; Mathai, M.; Vusha, S.; Ndirangu, G.; Ross, D. A.	2015	PLoS One	10	6	e0123701	26115523	10.1371/journal.pone.0123701	Watson-Jones 2015
386	Health-related media use among youth audiences in Senegal	Glik, D.; Massey, P.; Gipson, J.; Dieng, T.; Rideau, A.; Prelip, M.	2016	Health Promot Int	31	1	73-82	25113152	10.1093/heapro/dau060	Glik 2016
387	Addressing Structural and Environmental Factors for Adolescent Sexual and Reproductive Health in Low- and Middle-Income Countries	Sommer, M.; Mmari, K.	2015	Am J Public Health	105	10	1973-81	26270290	10.2105/ajph.2015.302740	Sommer 2015
388	HIV Stigma: Perspectives from Kenyan Child Caregivers and Adolescents Living with HIV	McHenry, M. S.; Nyandiko, W. M.; Scanlon, M. L.; Fischer, L. J.; McAteer, C. I.; Aluoch, J.; Naanyu, V.; Vreeman, R. C.	2017	J Int Assoc Provid AIDS Care	16	3	215-225	27655835	10.1177/2325957416668995	McHenry 2017
389	Contraceptive use among in and out-of school adolescents in rural southwest Uganda	Batwala, V. K.; Nuwaha, F.; Mulogo, E. M.; Bagenda, F.; Bajunirwe, F.; Mirembe, J. B.	2006	East Afr Med J	83	1	18-24	16642746		Batwala 2006
390	Inequity in India: the case of maternal and reproductive health	Sanneving, L.; Trygg, N.; Saxena, D.; Mavalankar, D.; Thomsen, S.	2013	Glob Health Action	6		19145			Sanneving 2013
391	Exploring the challenges of meeting child mental health needs through community engagement in Kenya	Getanda, E. M.; Vostanis, P.; O'Reilly, M.	2017	Child and Adolescent Mental Health	22	4	201-208		10.1111/camh.12233	Getanda 2017
393	Determinants of adolescent pregnancy in sub-Saharan Africa: a systematic review	Yakubu, I.; Salisu, W. J.	2018	Reprod Health	15	1	15	29374479	10.1186/s12978-018-0460-4	Yakubu 2018
394	A situational analysis of child and adolescent mental health services in Ghana, Uganda, South Africa and Zambia	Kleintjes, S.; Lund, C.; Flisher, A. J.	2010	Afr J Psychiatry (Johannesbg)	13	2	132-9	20473475		Kleintjes 2010
395	A cross-sectional study to assess HPV knowledge and HPV vaccine acceptability in Mali	Poole, D. N.; Tracy, J. K.; Levitz, L.; Rochas, M.; Sangare, K.; Yekta, S.; Tounkara, K.; Aboubacar, B.; Koita, O.; Lurie, M.; De Groot, A. S.	2013	PLoS One	8	2	e56402	23431375	10.1371/journal.pone.0056402	Poole 2013
396	Social networks, social participation, and health among youth living in extreme poverty in rural Malawi	Rock, A.; Barrington, C.; Abdoulayi, S.; Tsoka, M.; Mvula, P.; Handa, S.	2016	Soc Sci Med	170		55-62	27760393	10.1016/j.socscimed.2016.10.005	Rock 2016
399	Perceptions and attitudes regarding sexually transmitted infection and family planning among adolescents in Northern Madagascar	Klinger, A.; Asgary, R.	2017	Women Health	57	5	599-613	27093243	10.1080/03630242.2016.1178684	Klinger 2017
400	Peer communication on sex and sexual health among youths: a case of Debre Berhan university, Ethiopia	Gezahegn, T.; Birhanu, Z.; Aman, M.; Dessalegn, M.; Abera, A.; Nyagero, J.	2016	Pan Afr Med J	25	Suppl 2	8	28439332	10.11604/pamj.supp.2016.25.2.9631	Gezahegn 2016
401	A global perspective: training opportunities in Adolescent Medicine for healthcare professionals	Golub, S. A.; Arunakul, J.; Hassan, A.	2016	Curr Opin Pediatr	28	4	447-53	27152619	10.1097/mop.0000000000000366	Golub 2016
402	"Be kind to young people so they feel at home": a qualitative study of adolescents' and service providers' perceptions of youth-friendly sexual and reproductive health services in Vanuatu	Kennedy, E. C.; Bulu, S.; Harris, J.; Humphreys, D.; Malverus, J.; Gray, N. J.	2013	BMC Health Serv Res	13		455	24176059	10.1186/1472-6963-13-455	Kennedy 2013
405	Child mental health in Sierra Leone: a survey and exploratory qualitative study	Yoder, H. N.; Tol, W. A.; Reis, R.; de Jong, J. T.	2016	Int J Ment Health Syst	10		48	27354854	10.1186/s13033-016-0080-8	Yoder 2016
407	Disclosure of HIV Status to Infected Children in South India: Perspectives of Caregivers	Ekstrand, M. L.; Heylen, E.; Mehta, K.; Sanjeeva, G. N.; Shet, A.	2018	J Trop Pediatr	64	4	342-347	29092080	10.1093/tropej/fmx079	Ekstrand 2018
408	Illness incidence and health seeking behaviour among street children in Rawalpindi and Islamabad, Pakistan - a qualitative study	Ali, M.; de Muynck, A.	2005	Child Care Health Dev	31	5	525-32	16101647	10.1111/j.1365-2214.2005.00545.x	Ali 2005
409	Lost in transition: A review of the unmet need of patients with attention deficit/hyperactivity disorder transitioning to adulthood	Treuer, T.; Chan, K. L. P.; Kim, B. N.; Kunjithapatham, G.; Wynchank, D.; Semerci, B.; Montgomery, W.; Novick, D.; Duenas, H.	2017	Asia Pac Psychiatry	9	2		27552649	10.1111/appy.12254	Treuer 2017
410	Adolescent reproductive health in Uganda: issues related to access and quality of care	Kipp, W.; Chacko, S.; Laing, L.; Kabagambe, G.	2007	Int J Adolesc Med Health	19	4	383-93	18348414		Kipp 2007
411	A qualitative study to explore the barriers and enablers for young people with disabilities to access sexual and reproductive health services in Senegal	Burke, E.; Kebe, F.; Flink, I.; van Reeuwijk, M.; le May, A.	2017	Reprod Health Matters	25	50	43-54	28784062	10.1080/09688080.2017.1329607	Burke 2017
412	Adolescent HIV disclosure in Zambia: barriers, facilitators and outcomes	Mburu, G.; Hodgson, I.; Kalibala, S.; Haamujompa, C.; Cataldo, F.; Lowenthal, E. D.; Ross, D.	2014	J Int AIDS Soc	17		18866	24629845	10.7448/ias.17.1.18866	Mburu 2014
413	Predictors of contraceptive use among female adolescents in Ghana	Marrone, G.; Abdul-Rahman, L.; De Coninck, Z.; Johansson, A.	2014	Afr J Reprod Health	18	1	102-9	24796174		Marrone 2014
415	Effects of stigma on the mental health of adolescents orphaned by AIDS	Cluver, L. D.; Gardner, F.; Operario, D.	2008	J Adolesc Health	42	4	410-7	18346667	10.1016/j.jadohealth.2007.09.022	Cluver 2008
416	Addressing the Sexual and Reproductive Health Needs of Young People in Ethiopia: An Analysis of the Current Situation	Muntean, N.; Kereta, W.; Mitchell, K. R.	2015	Afr J Reprod Health	19	3	87-99	26897917		Muntean 2015
419	Emergency contraception in Senegal: challenges and opportunities	Mane, B.; Brady, M.; Ramarao, S.; Thiam, A.	2015	Eur J Contracept Reprod Health Care	20	1	64-73	25229389	10.3109/13625187.2014.951995	Mane 2015
420	Barriers to and facilitators of the provision of a youth-friendly health services programme in rural South Africa	Geary, R. S.; Gomez-Olive, F. X.; Kahn, K.; Tollman, S.; Norris, S. A.	2014	BMC Health Serv Res	14		259	24934095	10.1186/1472-6963-14-259	Geary 2014
421	Effective strategies to provide adolescent sexual and reproductive health services and to increase demand and community support	Denno, D. M.; Hoopes, A. J.; Chandra-Mouli, V.	2015	J Adolesc Health	56	1 Suppl	S22-41	25528977	10.1016/j.jadohealth.2014.09.012	Denno 2015
422	Review of the evidence for interventions to increase young people's use of health services in developing countries (CHAPTER 6 ONLY)	Dick, B.; Ferguson, J.; Chandra-Mouli, V.; Brabin, L.; Chatterjee, S.; Ross, D. A.	2006	World Health Organ Tech Rep Ser	938		151-204; discussion 317-41	16921920		Dick 2006
423	Review of the evidence for interventions to increase young people's use of health services in developing countries (CHAPTER 7 ONLY)	Dick, B.; Ferguson, J.; Chandra-Mouli, V.; Brabin, L.; Chatterjee, S.; Ross, D. A.	2006	World Health Organ Tech Rep Ser	938		151-204; discussion 317-41	16921920		Dick 2006
424	Review of the evidence for interventions to increase young people's use of health services in developing countries (CHAPTER 8 ONLY)	Dick, B.; Ferguson, J.; Chandra-Mouli, V.; Brabin, L.; Chatterjee, S.; Ross, D. A.	2006	World Health Organ Tech Rep Ser	938		151-204; discussion 317-41	16921920		Dick 2006
425	Review of the evidence for interventions to increase young people's use of health services in developing countries (CHAPTER 9 ONLY)	Dick, B.; Ferguson, J.; Chandra-Mouli, V.; Brabin, L.; Chatterjee, S.; Ross, D. A.	2006	World Health Organ Tech Rep Ser	938		151-204; discussion 317-41	16921920		Dick 2006
426	Qualitative evaluation of the outcomes of care and treatment for children and adolescents with nodding syndrome and other epilepsies in Uganda	Abbo, C.; Mwaka, A. D.; Opar, B. T.; Idro, R.	2019	Infect Dis Poverty	8	1	30	31036087	10.1186/s40249-019-0540-x	Abbo 2019
427	Integration of HIV-Sexual Reproductive Health Services for Young People and the Barriers at Public Health Facilities in Mbarara Municipality, Southwestern Uganda: A Qualitative Assessment	Akatukwasa, C.; Bajunirwe, F.; Nuwamanya, S.; Kansime, N.; Aheebwe, E.; Tamwesigire, I. K.	2019	Int J Reprod Med	2019		6725432	31093493	10.1155/2019/6725432	Akatukwasa 2019
428	Knowledge and Attitudes of Young People toward Mental Illness: A Cross Sectional Study	Al Omari, O.; Wynaden, D.; Alkhawaldeh, A.; Al-Delaimy, W.; Heslop, K.; Al Dameery, K.; Bani Salameh, A.	2019	Compr Child Adolesc Nurs			2019-01-13	31584299	10.1080/24694193.2019.1670752	AlOmari 2019
429	Costs associated with delivering HPV vaccination in the context of the first year demonstration programme in southern Mozambique	Alonso, S.; Cambaco, O.; Mausse, Y.; Matsinhe, G.; Macete, E.; Menendez, C.; Sicuri, E.; Sevene, E.; Munguambe, K.	2019	BMC Public Health	19	1	1031	31370810	10.1186/s12889-019-7338-4	Alonso 2019
430	Community beliefs, HIV stigma, and depression among adolescents living with HIV in rural Uganda	Ashaba, S.; Cooper-Vince, C. E.; Vorechovska, D.; Rukundo, G. Z.; Maling, S.; Akena, D.; Tsai, A. C.	2019	Afr J AIDS Res	18	3	169-180	31339461	10.2989/16085906.2019.1637912	Ashaba 2019
431	Effects of tuition-free primary education on women's access to family planning and on health decision-making: A cross-national study	Bose, B.; Heymann, J.	2019	Soc Sci Med	238		112478	31445301	10.1016/j.socscimed.2019.112478	Bose 2019
432	Can community health workers increase modern contraceptive use among young married women? A cross-sectional study in rural Niger	Brooks, M. I.; Johns, N. E.; Quinn, A. K.; Boyce, S. C.; Fatouma, I. A.; Oumarou, A. O.; Sani, A.; Silverman, J. G.	2019	Reprod Health	16	1	38	30909942	10.1186/s12978-019-0701-1	Brooks 2019
433	Suicidal thoughts and behaviour among South African adolescents living with HIV: Can social support buffer the impact of stigma?	Casale, M.; Boyes, M.; Pantelic, M.; Toska, E.; Cluver, L.	2019	J Affect Disord	245		82-90	30368074	10.1016/j.jad.2018.10.102	Casale 2019
434	Menstrual hygiene management in rural schools of Zambia: a descriptive study of knowledge, experiences and challenges faced by schoolgirls	Chinyama, J.; Chipungu, J.; Rudd, C.; Mwale, M.; Verstraete, L.; Sikamo, C.; Mutale, W.; Chilengi, R.; Sharma, A.	2019	BMC Public Health	19	1	16	30611223	10.1186/s12889-018-6360-2	Chinyama 2019
435	Adolescent HIV Self-management: Lived Experiences of Adolescents, Caregivers, and Health Care Workers in a South African Context	Crowley, T.; van der Merwe, A.; Skinner, D.	2019	J Assoc Nurses AIDS Care	30	4	e7-e19	31241512	10.1097/jnc.0000000000000098	Crowley 2019
436	Child and adolescent mental health in Africa: A qualitative analysis of the perspectives of emerging mental health clinicians and researchers using an online platform	Davids, E. L.; Adams Tucker, L.; Wambua, G. N.; Fewster, D. L.; Schlebusch, L.; Karrim, S. B.; Attia, M.; Nyoni, J.; Bayouh, F. G.; Kuteesa, H.; Brahim, T.; Hoogenhout, M.; Moussa Kahloul, R. B.; Jearey-Graham, N.; Gobie, H. B.; Nalugya, J. S.	2019	J Child Adolesc Ment Health	31	2	93-107	31570090	10.2989/17280583.2019.1659145	Davids 2019
437	Adolescent access to and utilisation of health services in two regions of Cote d'Ivoire: A qualitative study	Donahue, C.; Robinson, J.; Granato, S. A.; Tirera, F.; Billy, D. A.; Kone, A.; Pfeiffer, J.	2019	Glob Public Health	14	9	1302-1315	30821598	10.1080/17441692.2019.1584229	Donahue 2019
438	Implementation of mhGAP in Mozambique: integrating epilepsy care into the primary health care system	Dos Santos, P. F.; Cumbe, V.; Gouveia, M. L.; de Fouchier, C.; Teuwen, D.; Dua, T.	2019	Int J Ment Health Syst	13		36	31160920	10.1186/s13033-019-0296-5	DosSantos 2019
439	Anxiety symptoms and felt stigma among young people living with perinatally or behaviourally-acquired HIV in Ukraine: A cross-sectional survey	Durteste, M.; Kyselyova, G.; Volokha, A.; Judd, A.; Thorne, C.; Cortina-Borja, M.; Malyuta, R.; Martsynovska, V.; Nizova, N.; Bailey, H.	2019	PLoS One	14	1	e0210412	30677778	10.1371/journal.pone.0210412	Durteste 2019
440	Perceptions and intervention preferences of Moroccan adolescents, parents, and teachers regarding risks and protective factors for risky sexual behaviors leading to sexually transmitted infections in adolescents: qualitative findings	El Kazdouh, H.; El-Ammari, A.; Bouftini, S.; El Fakir, S.; El Achhab, Y.	2019	Reprod Health	16	1	138	31500634	10.1186/s12978-019-0801-y	ElKazdouh 2019
441	"A problem shared is half solved" - a qualitative assessment of barriers and facilitators to adolescent retention in HIV care in western Kenya	Enane, L. A.; Apondi, E.; Toromo, J.; Bosma, C.; Ngeresa, A.; Nyandiko, W.; Vreeman, R. C.	2019	AIDS Care			2019-01-09	31554414	10.1080/09540121.2019.1668530	Enane 2019
442	To keep or not to keep? Decision making in adolescent pregnancies in Jamestown, Ghana	Engelbert Bain, L.; Zweekhorst, M. B. M.; Amoakoh-Coleman, M.; Muftugil-Yalcin, S.; Omolade, A. I.; Becquet, R.; de Cock Buning, T.	2019	PLoS One	14	9	e0221789	31483813	10.1371/journal.pone.0221789	EngelbertBain 2019
445	Women's and girls' experiences of menstruation in low- and middle-income countries: A systematic review and qualitative metasynthesis	Hennegan, J.; Shannon, A. K.; Rubli, J.; Schwab, K. J.; Melendez-Torres, G. J.	2019	PLoS Med	16	5	e1002803	31095568	10.1371/journal.pmed.1002803	Hennegan 2019
446	Mental Health and Functional Competence in the Cape Town Adolescent Antiretroviral Cohort	Hoare, J.; Phillips, N.; Brittain, K.; Myer, L.; Zar, H. J.; Stein, D. J.	2019	J Acquir Immune Defic Syndr	81	4	e109-e116	31241543	10.1097/qai.0000000000002068	Hoare 2019
447	A cross-sectional mixed-methods study of sexual and reproductive health knowledge, experiences and access to services among refugee adolescent girls in the Nakivale refugee settlement, Uganda	Ivanova, O.; Rai, M.; Mlahagwa, W.; Tumuhairwe, J.; Bakuli, A.; Nyakato, V. N.; Kemigisha, E.	2019	Reprod Health	16	1	35	30890170	10.1186/s12978-019-0698-5	Ivanova 2019
448	The global school-based student health survey as a tool to guide adolescent health interventions in rural Guatemala	Johnson, R. K.; Lamb, M.; Anderson, H.; Pieters-Arroyo, M.; Anderson, B. T.; Bolanos, G. A.; Asturias, E. J.	2019	BMC Public Health	19	1	226	30795754	10.1186/s12889-019-6539-1	Johnson 2019
449	Nurses' perceptions of adolescents accessing and utilizing sexual and reproductive healthcare services in Cape Town, South Africa: A qualitative study	Jonas, K.; Roman, N.; Reddy, P.; Krumeich, A.; van den Borne, B.; Crutzen, R.	2019	Int J Nurs Stud	97		84-93	31200221	10.1016/j.ijnurstu.2019.05.008	Jonas 2019
450	Health needs of adolescent girls living in an urban slum of a metropolitan city- A mixed method approach	Kadam, D. D.; Saurabha, U. S.; Tiwari, S. C.	2019	J Family Med Prim Care	8	8	2661-2666	31548951	10.4103/jfmpc.jfmpc_481_19	Kadam 2019
451	Perceived and Assessed Dental Treatment Needs of Schoolchildren in Benoe Division, Cameroon	Keboa, M. T.; Madathil, S. A.; Nicolau, B.	2019	JDR Clin Trans Res	4	2	160-166	30931712	10.1177/2380084418814485	Keboa 2019
452	Challenges and support for quality of life of youths living with HIV/AIDS in schools and larger community in East Africa: a systematic review	Kimera, E.; Vindevogel, S.; De Maeyer, J.; Reynaert, D.; Engelen, A. M.; Nuwaha, F.; Rubaihayo, J.; Bilsen, J.	2019	Syst Rev	8	1	64	30808419	10.1186/s13643-019-0980-1	Kimera 2019
454	Male partner influence on family planning and contraceptive use: perspectives from community members and healthcare providers in KwaZulu-Natal, South Africa	Kriel, Y.; Milford, C.; Cordero, J.; Suleman, F.; Beksinska, M.; Steyn, P.; Smit, J. A.	2019	Reprod Health	16	1	89	31238960	10.1186/s12978-019-0749-y	Kriel 2019
455	Creating Evidence-Based Youth Mental Health Policy in Sub-Saharan Africa: A Description of the Integrated Approach to Addressing the Issue of Youth Depression in Malawi and Tanzania	Kutcher, S.; Perkins, K.; Gilberds, H.; Udedi, M.; Ubuguyu, O.; Njau, T.; Chapota, R.; Hashish, M.	2019	Front Psychiatry	10		542	31555156	10.3389/fpsyt.2019.00542	Kutcher 2019
457	Reproductive Autonomy and Modern Contraceptive Use at Last Sex Among Young Women in Ghana	Loll, D.; Fleming, P. J.; Manu, A.; Morhe, E.; Stephenson, R.; King, E. J.; Hall, K. S.	2019	Int Perspect Sex Reprod Health	45		2019-01-12	31498115	10.1363/45e7419	Loll 2019
458	Factors influencing the use of reproductive health care services among married adolescent girls in Dang District, Nepal: a qualitative study	Maharjan, B.; Rishal, P.; Svanemyr, J.	2019	BMC Pregnancy Childbirth	19	1	152	31053108	10.1186/s12884-019-2298-3	Maharjan 2019
459	Perspectives on adolescent girls' health-seeking behaviour in relation to sexual and reproductive health in Nepal	Mattebo, M.; Bogren, M.; Brunner, N.; Dolk, A.; Pedersen, C.; Erlandsson, K.	2019	Sex Reprod Healthc	20		2019-07-12	31084822	10.1016/j.srhc.2019.01.006	Mattebo 2019
460	National age-of-consent laws and adolescent HIV testing in sub-Saharan Africa: a propensity-score matched study	McKinnon, B.; Vandermorris, A.	2019	Bull World Health Organ	97	1	42-50	30618464	10.2471/blt.18.212993	McKinnon 2019
461	Cervical cancer prevention in Morocco: a model-based cost-effectiveness analysis	Messoudi, W.; Elmahi, T.; Nejjari, C.; Tachfouti, N.; Zidouh, A.; Saadani, G.; Morina, D.; Diaz, M.	2019	J Med Econ	22	11	1153-1159	31135231	10.1080/13696998.2019.1624556	Messoudi 2019
462	Exploring Barriers: How to Overcome Roadblocks Impeding the Provision of Postabortion Care to Young People in Togo	Mugore, S.	2019	Glob Health Sci Pract	7	Suppl 2	S342-s349	31455629	10.9745/ghsp-d-18-00437	Mugore 2019
464	Health care providers' perceptions of family planning and contraception education for adolescents in Kampala, Uganda - A qualitative study	Nalwadda, G.; Namutebi, M.; Volgsten, H.	2019	Sex Reprod Healthc	21		15-20	31395228	10.1016/j.srhc.2019.05.001	Nalwadda 2019
465	CHAMP+ Thailand: Pilot Randomized Control Trial of a Family-Based Psychosocial Intervention for Perinatally HIV-Infected Early Adolescents	Nestadt, D. F.; Saisaengjan, C.; McKay, M. M.; Bunupuradah, T.; Pardo, G.; Lakhonpon, S.; Gopalan, P.; Leu, C. S.; Petdachai, W.; Kosalaraksa, P.; Srirompotong, U.; Ananworanich, J.; Mellins, C. A.	2019	AIDS Patient Care STDS	33	5	227-236	31067121	10.1089/apc.2019.0021	Nestadt 2019
466	Exploring adolescents and young people's candidacy for utilising health services in a rural district, South Africa	Nkosi, B.; Seeley, J.; Ngwenya, N.; McHunu, S. L.; Gumede, D.; Ferguson, J.; Doyle, A. M.	2019	BMC Health Serv Res	19	1	195	30922372	10.1186/s12913-019-3960-1	Nkosi 2019
467	Exploring the factors impacting on access and acceptance of sexual and reproductive health services provided by adolescent-friendly health services in Nepal	Pandey, P. L.; Seale, H.; Razee, H.	2019	PLoS One	14	8	e0220855	31393927	10.1371/journal.pone.0220855	Pandey 2019
468	Barriers to contraceptive use among adolescents in two semi-rural Nicaraguan communities	Parker, J. J.; Veldhuis, C. B.; Hughes, T. L.; Haider, S.	2019	Int J Adolesc Med Health				30939115	10.1515/ijamh-2017-0228	Parker 2019
469	Abortion and contraceptive use stigma: a cross-sectional study of attitudes and beliefs in secondary school students in western Kenya	Rehnstrom Loi, U.; Otieno, B.; Oguttu, M.; Gemzell-Danielsson, K.; Klingberg-Allvin, M.; Faxelid, E.; Makenzius, M.	2019	Sex Reprod Health Matters	27	3	1652028	31533554	10.1080/26410397.2019.1652028	RehnstromLoi 2019
470	"It is a thing that depends on God": barriers to delaying first birth and pursuing alternative futures among newly married adolescent girls in Niger	Samandari, G.; Grant, C.; Brent, L.; Gullo, S.	2019	Reprod Health	16	1	109	31319853	10.1186/s12978-019-0757-y	Samandari 2019
471	Screening and supporting through schools: educational experiences and needs of adolescents living with HIV in a South African cohort	Toska, E.; Cluver, L.; Orkin, M.; Bains, A.; Sherr, L.; Berezin, M.; Gulaid, L.	2019	BMC Public Health	19	1	272	30841878	10.1186/s12889-019-6580-0	Toska 2019
472	Agreement and Discrepancy on Emotional and Behavioral Problems Between Caregivers and HIV-Infected Children and Adolescents From Uganda	van den Heuvel, L. L.; Levin, J.; Mpango, R. S.; Gadow, K. D.; Patel, V.; Nachega, J. B.; Seedat, S.; Kinyanda, E.	2019	Front Psychiatry	10		460	31354539	10.3389/fpsyt.2019.00460	vandenHeuvel 2019
473	Determinants of adolescent reproductive health service utilization by senior high school students in Makassar, Indonesia	Violita, F.; Hadi, E. N.	2019	BMC Public Health	19	1	286	30857523	10.1186/s12889-019-6587-6	Violita 2019
474	Pregnancy and early motherhood among adolescents in five East African countries: a multi-level analysis of risk and protective factors	Wado, Y. D.; Sully, E. A.; Mumah, J. N.	2019	BMC Pregnancy Childbirth	19	1	59	30727995	10.1186/s12884-019-2204-z	Wado 2019
475	Comprehensive school-based health programs to improve child and adolescent health: Evidence from Zambia	Wei, D.; Brigell, R.; Khadka, A.; Perales, N.; Fink, G.	2019	PLoS One	14	5			10.1371/journal.pone.0217893	Wei 2019
476	The challenge of community engagement and informed consent in rural Zambia: an example from a pilot study	Zulu, J. M.; Sandoy, I. F.; Moland, K. M.; Musonda, P.; Munsaka, E.; Blystad, A.	2019	BMC Med Ethics	20	1	45	31272489	10.1186/s12910-019-0382-x	Zulu 2019
477	Determinants of reproductive health services utilization among rural female adolescents in Asgede-Tsimbla district Northern Ethiopia: a community based cross-sectional study	Gebreyesus, H.; Teweldemedhin, M.; Mamo, A.	2019	Reprod Health	16	1	4	30634991	10.1186/s12978-019-0664-2	Gebreyesus 2019
478	Determinants of maternal healthcare utilization among married adolescents: Evidence from 13 Sub-Saharan African countries	Iacoella, F.; Tirivayi, N.	2019	Public Health	177		2019-01-09	31470265	10.1016/j.puhe.2019.07.002	Iacoella 2019
480	Assessment of Family Planning Service Availability and Readiness in 10 African Countries	Ali, M.; Farron, M.; Ramachandran Dilip, T.; Folz, R.	2018	Glob Health Sci Pract	6	3	473-483	30213877	10.9745/ghsp-d-18-00041	Ali 2018
481	The health-related impacts and costs of violence against women and girls on survivors, households and communities in Ghana	Alvarado, G.; Fenny, A. P.; Dakey, S.; Mueller, J. L.; O'Brien-Milne, L.; Crentsil, A. O.; Duvvury, N.; Scriver, S.; Schwenke, C.	2018	J Public Health Afr	9	2	860	30687480	10.4081/jphia.2018.860	Alvarado 2018
483	Ugandan providers' views on the acceptability of contraceptive self-injection for adolescents: a qualitative study	Cover, J.; Namagembe, A.; Tumusiime, J.; Lim, J.; Cox, C. M.	2018	Reprod Health	15	1	165	30285779	10.1186/s12978-018-0611-7	Cover 2018
484	Building resilience: a mental health intervention for Tanzanian youth living with HIV	Dow, D. E.; Mmbaga, B. T.; Turner, E. L.; Gallis, J. A.; Tabb, Z. J.; Cunningham, C. K.; Oâ€™Donnell, K. E.	2018	AIDS Care - Psychological and Socio-Medical Aspects of AIDS/HIV	30	sup4	2019-12-20		10.1080/09540121.2018.1527008	Dow 2018
486	Struggling and Overcoming Daily Life Barriers Among Children With Congenital Heart Disease and Their Parents in the West Bank, Palestine	Elissa, K.; Sparud-Lundin, C.; Axelsson, A. B.; Khatib, S.; Bratt, E. L.	2018	J Fam Nurs			1074840718809710	30482085	10.1177/1074840718809710	Elissa 2018
488	HIV diagnosis disclosure to infected children and adolescents; challenges of family caregivers in the Central Region of Ghana	Hayfron-Benjamin, A.; Obiri-Yeboah, D.; Ayisi-Addo, S.; Siakwa, P. M.; Mupepi, S.	2018	BMC Pediatr	18	1	365	30466425	10.1186/s12887-018-1330-5	Hayfron-Benjamin 2018
489	Acceptability of two- versus three-dose human papillomavirus vaccination schedule among providers and mothers of adolescent girls: a mixed-methods study in five countries	Islam, J. Y.; Hoyt, A. M.; Ramos, S.; Morgan, K.; Kim, C. J.; de Sanjose, S.; Butera, N.; Senkomago, V.; Richter, K. L.; McDonald, M. A.; Vielot, N. A.; Smith, J. S.	2018	Cancer Causes Control	29	11	1115-1130	30284670	10.1007/s10552-018-1085-1	Islam 2018
490	Integrated access to care and treatment (I ACT) support groups for adolescents living with HIV in public healthcare facilities in South Africa: feasibility and acceptability for scaling up	James, S.; Martin, C. E.; Moalusi, B.; Beery, M.; Pahad, S.; Imrie, J.	2018	AIDS Care	30	9	1107-1113	29783848	10.1080/09540121.2018.1478384	James 2018
491	The Dark Side of Female HIV Patient Care: Sexual and Reproductive Health Risks in Pre- and Post-Clinical Treatments	Khuat, T. H.; Do, T. T.; Nguyen, V. A. T.; Vu, X. T.; Nguyen, P. T. T.; Tran, K.; Ho, M. T.; T. Nguyen HK; Vuong, T. T.; La, V. P.; Vuong, Q. H.	2018	J Clin Med	7	11		30384413	10.3390/jcm7110402	Khuat 2018
492	Impact of a Comprehensive Adolescent-Focused Case Finding Intervention on Uptake of HIV Testing and Linkage to Care Among Adolescents in Western Kenya	Kose, J.; Tiam, A.; Ochuka, B.; Okoth, E.; Sunguti, J.; Waweru, M.; Mwangi, E.; Wolters, T.; Rakhmanina, N.	2018	J Acquir Immune Defic Syndr	79	3	367-374	30063649	10.1097/qai.0000000000001819	Kose 2018
493	"How am I going to live?": exploring barriers to ART adherence among adolescents and young adults living with HIV in Uganda	MacCarthy, S.; Saya, U.; Samba, C.; Birungi, J.; Okoboi, S.; Linnemayr, S.	2018	BMC Public Health	18	1	1158	30286746	10.1186/s12889-018-6048-7	MacCarthy 2018
496	Assessment of country policies affecting reproductive health for adolescents in the Philippines	Melgar, J. L. D.; Melgar, A. R.; Festin, M. P. R.; Hoopes, A. J.; Chandra-Mouli, V.	2018	Reprod Health	15	1	205	30541576	10.1186/s12978-018-0638-9	Melgar 2018
497	'Ring' your future, without changing diaper - Can preventing teenage pregnancy address child marriage in Zambia?	Menon, J. A.; Kusanthan, T.; Mwaba, S. O. C.; Juanola, L.; Kok, M. C.	2018	PLoS One	13	10	e0205523	30346966	10.1371/journal.pone.0205523	Menon 2018
498	Contraception and abortion knowledge, attitudes and practices among adolescents from low and middle-income countries: a systematic review	Munakampe, M. N.; Zulu, J. M.; Michelo, C.	2018	BMC Health Serv Res	18	1	909	30497464	10.1186/s12913-018-3722-5	Munakampe 2018
499	Needs and barriers of teen mothers in rural Eastern Uganda: Stakeholdersâ€™ perceptions regarding maternal/child nutrition and health	Nabugoomu, J.; Seruwagi, G. K.; Corbett, K.; Kanyesigye, E.; Horton, S.; Hanning, R.	2018	International Journal of Environmental Research and Public Health	15	12			10.3390/ijerph15122776	Nabugoomu 2018
503	What Adolescent Girls Know about Mental Health: Findings from a Mental Health Literacy Survey from an Urban Slum Setting in India	Saraf, G.; Chandra, P. S.; Desai, G.; Rao, G. N.	2018	Indian J Psychol Med	40	5	433-439	30275618	10.4103/ijpsym.ijpsym_108_18	Saraf 2018
504	Factors Influencing Modern Contraceptive Use among Adolescents in Nepal	Subedi, R.; Jahan, I.; Baatsen, P.	2018	J Nepal Health Res Counc	16	3	251-256	30455481		Subedi 2018
506	Reproductive health services utilization and its associated factors among adolescents in Debre Berhan town, Central Ethiopia: a community-based cross-sectional study	Tlaye, K. G.; Belete, M. A.; Demelew, T. M.; Getu, M. A.; Astawesegn, F. H.	2018	Reprod Health	15	1	217	30587220	10.1186/s12978-018-0659-4	Tlaye 2018
508	Should condoms be available in secondary schools? Discourse and policy dilemma for safeguarding adolescent reproductive and sexual health in Rwanda	Tuyisenge, G.; Hategeka, C.; Aguilera, R. A.	2018	Pan Afr Med J	31		173	31086625	10.11604/pamj.2018.31.173.16549	Tuyisenge 2018
509	Tending the 'monthly flower:' a qualitative study of menstrual beliefs in Tigray, Ethiopia	Wall, L. L.; Teklay, K.; Desta, A.; Belay, S.	2018	BMC Womens Health	18	1	183	30424763	10.1186/s12905-018-0676-z	Wall 2018
510	"Eat and you will be eaten": a qualitative study exploring costs and benefits of age-disparate sexual relationships in Tanzania and Uganda: implications for girls' sexual and reproductive health interventions	Wamoyi, J.; Buller, A. M.; Nyato, D.; Kyegombe, N.; Meiksin, R.; Heise, L.	2018	Reprod Health	15	1	207	30545378	10.1186/s12978-018-0650-0	Wamoyi 2018
512	Risky behaviours and their correlates among adolescents living with HIV in sub-Saharan Africa: a systematic review	Zgambo, M.; Kalembo, F. W.; Mbakaya, B. C.	2018	Reprod Health	15	1	180	30355344	10.1186/s12978-018-0614-4	Zgambo 2018
